# Supplementary material for: Does financial asset allocation term structure affect audit fees? Evidence from China
Source: PLoS One. 2025 Jan 17;20(1):e0317671. doi: 10.1371/journal.pone.0317671 (PMC11741647; doi:10.1371/journal.pone.0317671)
Supplement: S1 File — (XLSX) [file pone.0317671.s001.xlsx]

## Sheet: Sheet1
证券代码		industry1	交易性金融资产	衍生金融资产	发放贷款及垫款净额	可供出售金融资产净额	持有至到期投资净额	长期股权投资净额	投资性房地产净额	total2	CFin2	CHANG1	TOTAL1	chang	total	资产总计	Tfinance2	Cfinance2	Tfinance1	Cfinance1	Tfinance	Cfinance	Sfinance	iv2	iv1	iv0	growth	H5	pay	固定资产净额	经营活动产生的现金流量净额	expend	cf	age	MANAPEAR	上市日期
000009	2009	S90	9.5866e+07	0	0	166320000	1.20549e+06	5.7764e+08	3.69227e+08	1.21026e+09	1.11439e+09	5.36752e+08	6.32618e+08	1.11439e+09	1.21026e+09	7.50201e+09	0.161325	0.148546	0.0843265	0.0715478	0.161325	0.148546	0.0127787	606225	220002	38246	0.130402	0.012922	1914500	9.04382e+08	6.35258e+08	0.120552	0.0846784	#REF!	0.07649	1991-06-25
000009	2010	S90	3.87241e+08	0	0	4.30497e+08	1.33716e+06	6.8731e+08	3.97106e+08	1.90349e+09	1.51625e+09	8.2894e+08	1.21618e+09	1.51625e+09	1.90349e+09	1.00246e+10	0.189881	0.151252	0.121319	0.0826902	0.189881	0.151252	0.0386289	725852	266622	44628.2	-0.016092	0.0148	4727600	860178463	-5.86348e+08	0.0858064	-0.0584907	#REF!	0.098076	1991-06-25
000009	2011	S90	2.92976e+08	0	0	2.4245e+07	1.40299e+06	8.84847e+08	3.88095e+08	1.59157e+09	1.29859e+09	4.13743e+08	7.0672e+08	1.29859e+09	1.59157e+09	1.17856e+10	0.135043	0.110184	0.0599645	0.0351058	0.135043	0.110184	0.0248588	851591	289848	50748.5	0.263767	0.020529	4998000	9.8818e+08	-8.28162e+08	0.0838462	-0.0702688	#REF!	0.103504	1991-06-25
000009	2012	S90	2.85064e+08	0	0	3.12995e+07	200000	9.31654e+08	1.67571e+08	1.41579e+09	1.13072e+09	1.99071e+08	4.84135e+08	1.13072e+09	1.41579e+09	1.31713e+10	0.10749	0.0858474	0.0367567	0.015114	0.10749	0.0858474	0.0216427	974149	308664	54659.8	-0.010003	0.020361	3760600	1.17152e+09	3.50726e+08	0.0889448	0.026628	#REF!	0.122069	1991-06-25
000009	2013	S90	2.74865e+08	0	0	1.73263e+07	200000	9.77732e+08	1.60297e+08	1430420145	1.15556e+09	1.77823e+08	4.52688e+08	1.15556e+09	1430420145	1.36118e+10	0.105087	0.0848936	0.033257	0.0130639	0.105087	0.0848936	0.0201931	1.10652e+06	337291	58574.4	0.032409	0.020968	3409500	1.58043e+09	8.04195e+07	0.116107	0.00590807	#REF!	0.124445	1991-06-25
000009	2014	S90	2.52122e+08	0	15000000	1.39248e+08	0	9.06706e+08	1.99661e+07	1.31804e+09	1.06592e+09	1.74214e+08	4.26336e+08	1.08092e+09	1.33304e+09	1.47255e+10	0.0895075	0.0723861	0.0289523	0.0118308	0.0905262	0.0734047	0.0171215	1.22837e+06	348056	60259.5	0.037654	0.019549	6184900	1.65463e+09	4.74635e+08	0.112365	0.0322322	#REF!	0.10311	1991-06-25
000009	2015	S90	3.23897e+08	0	2.35338e+08	3.21718e+08	0	6.82278e+08	2.9118e+07	1.35701e+09	1.03311e+09	5.86174e+08	9.10072e+08	1.26845e+09	1.59235e+09	1.81139e+10	0.0749154	0.0570343	0.0502415	0.0323604	0.0879075	0.0700263	0.0178811	1.39228e+06	400953	63216.6	0.128465	0.017546	5209900	2.25246e+09	1.25864e+07	0.12435	0.000694846	#REF!	0.107344	1991-06-25
000009	2016	S90	4.47634e+08	0	2.38136e+08	8.11921e+08		1.19708e+09	3.80257e+07	2.49466e+09	2.04702e+09	1.08808e+09	1.53572e+09	2.28516e+09	2.73279e+09	2.16229e+10	0.115371	0.094669	0.0710226	0.0503208	0.126384	0.105682	0.0207018	1.55007e+06	486557	68303.9	0.317839	0.017452	10132900	2.98846e+09	-1.21617e+07	0.138208	-0.000562443	#REF!	0.116168	1991-06-25
000009	2017	S90	1.0199e+09	0	2.79044e+08	5.37279e+08		1.14434e+09	2.71983e+08	2.9735e+09	1.9536e+09	1.08831e+09	2.10821e+09	2.23265e+09	3.25255e+09	2.71095e+10	0.109685	0.0720635	0.0777664	0.0401449	0.119978	0.0823567	0.0376215	1.67677e+06	543790	70645.6	0.095413	0.017454	13302800	3.71489e+09	3.90907e+08	0.137033	0.0144196	#REF!	0.131152	1991-06-25
000009	2018	S90	5.27124e+08	0	2.37734e+08	3.42251e+08		1.03106e+09	2.56196e+08	2.15663e+09	1.62951e+09	8.3618e+08	1.3633e+09	1.86724e+09	2.39437e+09	2.98498e+10	0.0722495	0.0545903	0.0456721	0.0280129	0.0802138	0.0625546	0.0176592	1.82674e+06	551686	73208.4	0.668047	0.019783	6779700	4.18411e+09	2.72284e+09	0.140172	0.0912181	#REF!	0.062638	1991-06-25
000009	2019	S90	5.76661e+08	0	3.8833e+08			1.32524e+09	5.26182e+08	2.42808e+09	1.85142e+09	9.14512e+08	1.49117e+09	2.23975e+09	2.81641e+09	3.02098e+10	0.080374	0.0612855	0.0493606	0.030272	0.0932284	0.0741399	0.0190885	1.98649e+06	576009	77189.5	0.019903	0.01997	7762700	4.6633e+09	1.33773e+09	0.154364	0.0442812	#REF!	0.060687	1991-06-25
000010	2009	F52	15469490	0	0	0	0	911587	6.07508e+06	2.24562e+07	6.98667e+06	6.07508e+06	2.15446e+07	6.98667e+06	2.24562e+07	2.31855e+08	0.0968542	0.0301338	0.0929225	0.026202	0.0968542	0.0301338	0.0667205	606225	220002	38246	0.221573	0.096409	613000	3.35296e+07	1.14504e+07	0.144614	0.0493861	#REF!	0.187607	1995-10-27
000010	2010	C35	4676415	0		0	0	911587	4.85515e+06	1.04432e+07	5.76674e+06	4.85515e+06	9.53157e+06	5.76674e+06	1.04432e+07	2.12201e+08	0.0492134	0.0271758	0.0449176	0.0228799	0.0492134	0.0271758	0.0220376	725852	266622	44628.2	0.034152	0.096409	826000	3.04937e+07	-6.96946e+06	0.143702	-0.0328436	#REF!	0.183534	1995-10-27
000010	2011	C35	2809400	0		0	0	5.39159e+06	4.29191e+06	1.24929e+07	9.6835e+06	4.29191e+06	7.10131e+06	9.6835e+06	1.24929e+07	2.38258e+08	0.0524343	0.0406429	0.0298051	0.0180137	0.0524343	0.0406429	0.0117914	851591	289848	50748.5	0.211965	0.096409	852400	3.91023e+07	6.51648e+06	0.164117	0.0273505	#REF!	0.15974	1995-10-27
000010	2012	C35	0	0	0	0	0	4500000	3.27603e+06	7.77603e+06	7.77603e+06	3.27603e+06	3.27603e+06	7.77603e+06	7.77603e+06	2.3978e+08	0.0324299	0.0324299	0.0136627	0.0136627	0.0324299	0.0324299	0	974149	308664	54659.8	0.022329	0.096409	657640	3.5834e+07	-2.20227e+06	0.149445	-0.00918454	#REF!	0.19819	1995-10-27
000010	2013	C35	0	0	0	0	0	4500000	2.03504e+06	6.53504e+06	6.53504e+06	2.03504e+06	2.03504e+06	6.53504e+06	6.53504e+06	1.02779e+09	0.00635834	0.00635834	0.00198001	0.00198001	0.00635834	0.00635834	0	1.10652e+06	337291	58574.4	0.925853	0.108816	1100000	4.36704e+07	4.23922e+06	0.0424896	0.00412459	#REF!	0.162958	1995-10-27
000010	2014	C35	0	0	0	0	0	0	1.84423e+06	1.84423e+06	1.84423e+06	1.84423e+06	1.84423e+06	1.84423e+06	1.84423e+06	8.04218e+08	0.00229319	0.00229319	0.00229319	0.00229319	0.00229319	0.00229319	0	1.22837e+06	348056	60259.5	-0.364488	0.104917	1777500	4.81104e+07	-1.20689e+08	0.0598226	-0.15007	#REF!	0.268292	1995-10-27
000010	2015	E48	0	0	0	6125000	0	0	1.05299e+06	7.17799e+06	7.17799e+06	7.17799e+06	7.17799e+06	7.17799e+06	7.17799e+06	5.16218e+09	0.0013905	0.0013905	0.0013905	0.0013905	0.0013905	0.0013905	0	1.39228e+06	400953	63216.6	3.1571	0.054329	2013800	5.72207e+07	-3.88026e+08	0.0110846	-0.075167	#REF!	0.085545	1995-10-27
000010	2016	E48	0	0					1.02832e+06	1.02832e+06	1.02832e+06	1.02832e+06	1.02832e+06	1.02832e+06	1.02832e+06	4.85329e+09	0.000211881	0.000211881	0.000211881	0.000211881	0.000211881	0.000211881	0	1.55007e+06	486557	68303.9	0.100431	0.051324	2177200	6.97605e+07	-8.10098e+07	0.0143739	-0.0166917	#REF!	0.111453	1995-10-27
000010	2017	E48	0	0				1.0108e+07	1.00365e+06	1.11116e+07	1.11116e+07	1.00365e+06	1.00365e+06	1.11116e+07	1.11116e+07	3.10515e+09	0.00357844	0.00357844	0.00032322	0.00032322	0.00357844	0.00357844	0	1.67677e+06	543790	70645.6	-0.280622	0.050417	1771600	6.27944e+07	5.64163e+08	0.0202226	0.181686	#REF!	0.165885	1995-10-27
000010	2018	E48	0	0		121000000			2.92442e+07	1.50244e+08	1.50244e+08	1.50244e+08	1.50244e+08	1.50244e+08	1.50244e+08	3.27328e+09	0.0459002	0.0459002	0.0459002	0.0459002	0.0459002	0.0459002	0	1.82674e+06	551686	73208.4	-0.544245	0.026638	1841500	7.10302e+07	-2.38432e+08	0.0217	-0.0728419	#REF!	0.409982	1995-10-27
000010	2019	E48	0	0					3.16648e+07	3.16648e+07	3.16648e+07	3.16648e+07	3.16648e+07	3.16648e+07	3.16648e+07	4.29166e+09	0.00737822	0.00737822	0.00737822	0.00737822	0.00737822	0.00737822	0	1.98649e+06	576009	77189.5	4.48064	0.029825	1968700	4.4092e+07	3.01704e+07	0.0102739	0.00703002	#REF!	0.05498	1995-10-27
000012	2009	C30	0	0		7528589		27200000		34728589	34728589	7528589	7528589	34728589	34728589	10913350017	0.00318221	0.00318221	0.000689851	0.000689851	0.00318221	0.00318221	0	606225	220002	38246	0.235347	0.013454	2845000	8054820901	1670237426	0.73807	0.153045	#REF!	0.079552	1992-02-28
000012	2010	C30	0	0		0	0	65501259	0	65501259	65501259	0	0	65501259	65501259	12469619167	0.00525287	0.00525287	0	0	0.00525287	0.00525287	0	725852	266622	44628.2	0.466906	0.005478	3665000	8830895516	2366313914	0.708193	0.189766	#REF!	0.071839	1992-02-28
000012	2011	C30	0	0		117892827		0		117892827	117892827	117892827	117892827	117892827	117892827	15281391077	0.0077148	0.0077148	0.0077148	0.0077148	0.0077148	0.0077148	0	851591	289848	50748.5	0.068026	0.003542	3560500	9431688834	1688530164	0.617201	0.110496	#REF!	0.074019	1992-02-28
000012	2012	C30	0	0	0	109955459	0	0	0	109955459	109955459	109955459	109955459	109955459	109955459	14335809746	0.00766999	0.00766999	0.00766999	0.00766999	0.00766999	0.00766999	0	974149	308664	54659.8	-0.154324	0.003601	2268900	9418430703	1725795529	0.656986	0.120384	#REF!	0.075334	1992-02-28
000012	2013	C30	0	0	0	122760000	0	770037176	0	892797176	892797176	122760000	122760000	892797176	892797176	15078866777	0.0592085	0.0592085	0.0081412	0.0081412	0.0592085	0.0592085	0	1.10652e+06	337291	58574.4	0.105719	0.003281	2947900	7979937683	1698867535	0.529213	0.112665	#REF!	0.086804	1992-02-28
000012	2014	C30	0	0	0	145568100	0	751623543	0	897191643	897191643	145568100	145568100	897191643	897191643	15284388305	0.0586999	0.0586999	0.00952397	0.00952397	0.0586999	0.0586999	0	1.22837e+06	348056	60259.5	-0.089127	0.003	2626200	9851117915	1406259210	0.644522	0.0920062	#REF!	0.084857	1992-02-28
000012	2015	C30	0	0	0	0	0	668210253	0	668210253	668210253	0	0	668210253	668210253	15657180160	0.0426776	0.0426776	0	0	0.0426776	0.0426776	0	1.39228e+06	400953	63216.6	0.054849	0.016332	2879900	10199674929	1092832497	0.651438	0.0697975	#REF!	0.090527	1992-02-28
000012	2016	C30	0	0				0		0	0	0	0	0	0	17146815630	0	0	0	0	0	0	0	1.55007e+06	486557	68303.9	0.207673	0.027054	4876400	11457972991	2240852120	0.668227	0.130686	#REF!	0.085423	1992-02-28
000012	2017	C30	0	0						0	0	0	0	0	0	19535002368	0	0	0	0	0	0	0	1.67677e+06	543790	70645.6	0.212313	0.024972	8729500	11540769697	2463446156	0.590774	0.126104	#REF!	0.084502	1992-02-28
000012	2018	C30	0	0						0	0	0	0	0	0	19114234184	0	0	0	0	0	0	0	1.82674e+06	551686	73208.4	-0.024766	0.024858	13380500	9930843775	2130378100	0.519552	0.111455	#REF!	0.068918	1992-02-28
000012	2019	C30	0	0						0	0	0	0	0	0	18201235959	0	0	0	0	0	0	0	1.98649e+06	576009	77189.5	-0.013001	0.025525	13714100	9783037301	2379036320	0.537493	0.130707	#REF!	0.057543	1992-02-28
000016	2009	C39	3673164	0	0	1.02681e+07	0	5.78004e+07	0	7.17417e+07	6.80686e+07	1.02681e+07	1.39413e+07	6.80686e+07	7.17417e+07	1.35681e+10	0.00528754	0.00501682	0.00102751	0.000756785	0.00528754	0.00501682	0.000270721	606225	220002	38246	0.086335	0.038531	3551300	1.43367e+09	2.94104e+08	0.105665	0.0216761	#REF!	0.034384	1992-03-27
000016	2010	C39	0	0	0	1.8306e+06	0	1.13754e+08	0	1.15585e+08	1.15585e+08	1.8306e+06	1.8306e+06	1.15585e+08	1.15585e+08	16466895565	0.00701922	0.00701922	0.000111168	0.000111168	0.00701922	0.00701922	0	725852	266622	44628.2	0.290551	0.038723	2740000	1.48837e+09	-4.32799e+08	0.0903855	-0.026283	#REF!	0.031558	1992-03-27
000016	2011	C39	0	0	0	6.40807e+06	0	2.71188e+08	2.41105e+08	5.18701e+08	5.18701e+08	2.47513e+08	2.47513e+08	5.18701e+08	5.18701e+08	1.69065e+10	0.0306807	0.0306807	0.0146402	0.0146402	0.0306807	0.0306807	0	851591	289848	50748.5	-0.052236	0.039064	2425600	1.77926e+09	-1.37049e+09	0.105241	-0.0810629	#REF!	0.035857	1992-03-27
000016	2012	C39	0	0	0	1.18718e+06	0	4.72424e+08	2.3568e+08	7.09291e+08	7.09291e+08	2.36867e+08	2.36867e+08	7.09291e+08	7.09291e+08	1.65629e+10	0.042824	0.042824	0.0143011	0.0143011	0.042824	0.042824	0	974149	308664	54659.8	0.130737	0.039084	2061800	1.88784e+09	-3.59245e+08	0.11398	-0.0216897	#REF!	0.035754	1992-03-27
000016	2013	C39	0	0	0	941999	0	4.46155e+08	2.37987e+08	6.85084e+08	6.85084e+08	2.38929e+08	2.38929e+08	6.85084e+08	6.85084e+08	1.57433e+10	0.043516	0.043516	0.0151765	0.0151765	0.043516	0.043516	0	1.10652e+06	337291	58574.4	0.091007	0.039214	2300000	1.9085e+09	2.28325e+09	0.121227	0.14503	#REF!	0.033708	1992-03-27
000016	2014	C39	0	0	0	245033609	0	3.62765e+08	2.33349e+08	8.41148e+08	8.41148e+08	4.78383e+08	4.78383e+08	8.41148e+08	8.41148e+08	1.67794e+10	0.0501299	0.0501299	0.0285102	0.0285102	0.0501299	0.0501299	0	1.22837e+06	348056	60259.5	-0.029153	0.049839	3132000	1.7837e+09	-6.40385e+08	0.106303	-0.0381651	#REF!	0.035366	1992-03-27
000016	2015	C39	3.31964e+07	0	0	3.11974e+08	0	1.90574e+08	2.27718e+08	7.63462e+08	7.30266e+08	5.39692e+08	5.72889e+08	7.30266e+08	7.63462e+08	1.42504e+10	0.0535749	0.0512454	0.0402017	0.0378722	0.0535749	0.0512454	0.00232951	1.39228e+06	400953	63216.6	-0.052942	0.054473	5132800	1.7635e+09	1.2896e+09	0.123751	0.0904959	#REF!	0.037821	1992-03-27
000016	2016	C39	2.52085e+08	0		3.14968e+08		3.09648e+08	2.22087e+08	1.09879e+09	8.46703e+08	5.37055e+08	7.8914e+08	8.46703e+08	1.09879e+09	1.72431e+10	0.0637233	0.0491038	0.0457655	0.031146	0.0637233	0.0491038	0.0146195	1.55007e+06	486557	68303.9	0.103515	0.054596	3837300	1.57398e+09	-9.72136e+08	0.0912816	-0.0563782	#REF!	0.029931	1992-03-27
000016	2017	C39	296800	0		7.1217e+08		1.31999e+09	2.16456e+08	2.24891e+09	2.24861e+09	9.28626e+08	9.28923e+08	2.24861e+09	2.24891e+09	2.35587e+10	0.0954597	0.0954471	0.0394301	0.0394175	0.0954597	0.0954471	1.25983e-05	1.67677e+06	543790	70645.6	0.538363	0.054568	5047100	1.58717e+09	-4.31426e+09	0.0673708	-0.183128	#REF!	0.024905	1992-03-27
000016	2018	C39	5.46498e+06	0		6.33665e+08		2.63778e+09	2.10824e+08	3.48774e+09	3.48227e+09	8.44489e+08	8.49954e+08	3.48227e+09	3.48774e+09	3.29851e+10	0.105737	0.105571	0.0257679	0.0256022	0.105737	0.105571	0.000165681	1.82674e+06	551686	73208.4	0.477109	0.05456	8828100	2.41023e+09	-3.22982e+09	0.0730702	-0.0979178	#REF!	0.013916	1992-03-27
000016	2019	C39	6.14947e+07	0				3.46554e+09	4.00197e+08	3.92723e+09	3.86574e+09	4.00197e+08	4.61692e+08	3.86574e+09	3.92723e+09	4.2587e+10	0.0922168	0.0907728	0.0108412	0.00939718	0.0922168	0.0907728	0.00144398	1.98649e+06	576009	77189.5	0.194948	0.05456	11477800	2.56125e+09	-1.54395e+09	0.0601418	-0.036254	#REF!	0.01554	1992-03-27
000019	2009	C15	210000	0	0	0	0	1.12907e+08	0	1.13117e+08	1.12907e+08	0	210000	1.12907e+08	1.13117e+08	623356758	0.181464	0.181127	0.000336886	0	0.181464	0.181127	0.000336886	606225	220002	38246	0.218532	0.129796	571900	1.18638e+08	1.71541e+06	0.190321	0.00275189	#REF!	0.211011	1992-10-12
000019	2010	C15	304500	0		0	0	6.59769e+07	0	6.62814e+07	6.59769e+07	0	304500	6.59769e+07	6.62814e+07	6.58469e+08	0.10066	0.100197	0.000462436	0	0.10066	0.100197	0.000462436	725852	266622	44628.2	0.247935	0.118647	1040900	1.54621e+08	5.22301e+06	0.234819	0.00793206	#REF!	0.170395	1992-10-12
000019	2011	C15	1.46278e+07	0		0	0	6.38914e+07	0	7.85192e+07	6.38914e+07	0	1.46278e+07	6.38914e+07	7.85192e+07	1.06196e+09	0.0739377	0.0601634	0.0137743	0	0.0739377	0.0601634	0.0137743	851591	289848	50748.5	0.38483	0.076906	1499600	1.50807e+08	-1.87902e+07	0.142008	-0.0176938	#REF!	0.149254	1992-10-12
000019	2012	C15	208500	0	0	0	0	2.54713e+07	0	2.56798e+07	2.54713e+07	0	208500	2.54713e+07	2.56798e+07	1.22299e+09	0.0209975	0.020827	0.000170483	0	0.0209975	0.020827	0.000170483	974149	308664	54659.8	-0.023379	0.07385	1766000	1.60019e+08	-4.84346e+07	0.130842	-0.0396032	#REF!	0.204618	1992-10-12
000019	2013	C15	1.38929e+06	0	0	0	0	57500	0	1.44679e+06	57500	0	1.38929e+06	57500	1.44679e+06	1.33664e+09	0.00108241	4.30184e-05	0.00103939	0	0.00108241	4.30184e-05	0.00103939	1.10652e+06	337291	58574.4	0.410336	0.068619	1798700	3.08221e+08	-1.19178e+07	0.230594	-0.00891628	#REF!	0.138315	1992-10-12
000019	2014	C15	1.7777e+06	0	0	57500	0	1.04269e+06	0	2.87788e+06	1.10019e+06	57500	1.8352e+06	1.10019e+06	2.87788e+06	1.15461e+09	0.00249251	0.000952862	0.00158945	4.98003e-05	0.00249251	0.000952862	0.00153965	1.22837e+06	348056	60259.5	-0.160151	0.067643	1706000	3.97461e+08	2.54431e+07	0.344238	0.0220361	#REF!	0.205541	1992-10-12
000019	2015	C15	3.58635e+06	0	0	57500	0	7.03495e+06	1.88092e+07	2.9488e+07	2.59016e+07	1.88667e+07	2.2453e+07	2.59016e+07	2.9488e+07	1.06046e+09	0.0278068	0.0244249	0.021173	0.0177911	0.0278068	0.0244249	0.00338189	1.39228e+06	400953	63216.6	-0.081215	0.063627	1660000	3.58418e+08	-4.59631e+07	0.337984	-0.0433426	#REF!	0.238053	1992-10-12
000019	2016	C15	3.25094e+06	0		57500		5.86648e+06	1.88729e+07	2.80478e+07	2.47968e+07	1.89304e+07	2.21813e+07	2.47968e+07	2.80478e+07	1.17854e+09	0.0237987	0.0210402	0.0188209	0.0160625	0.0237987	0.0210402	0.00275844	1.55007e+06	486557	68303.9	-0.19171	0.062128	1801100	3.33014e+08	6.17406e+07	0.282564	0.0523872	#REF!	0.315018	1992-10-12
000019	2017	C15	1.59967e+06	0		57500		5.24863e+06	1.84013e+07	2.53071e+07	2.37074e+07	1.84588e+07	2.00584e+07	2.37074e+07	2.53071e+07	1.07039e+09	0.0236429	0.0221485	0.0187394	0.017245	0.0236429	0.0221485	0.00149448	1.67677e+06	543790	70645.6	0.155017	0.062114	1904800	3.13742e+08	-9.49146e+07	0.293111	-0.0886732	#REF!	0.241095	1992-10-12
000019	2018	C15	1.12493e+06	0		57500		7.09997e+07	2.82622e+08	3.54804e+08	3.53679e+08	2.8268e+08	2.83805e+08	3.53679e+08	3.54804e+08	6.46895e+09	0.0548473	0.0546734	0.0438718	0.0436979	0.0548473	0.0546734	0.000173896	1.82674e+06	551686	73208.4	33.0724	0.413743	2743600	9.93137e+08	2.99104e+08	0.153524	0.0462368	#REF!	0.022916	1992-10-12
000019	2019	F51	1.16621e+06	0				7.33613e+07	2.69705e+08	3.44232e+08	3.43066e+08	2.69705e+08	2.70871e+08	3.43066e+08	3.44232e+08	6.77507e+09	0.0508087	0.0506366	0.0399806	0.0398085	0.0508087	0.0506366	0.000172133	1.98649e+06	576009	77189.5	0.027996	0.413745	2464600	9.45042e+08	1.90054e+08	0.139488	0.0280519	#REF!	0.023571	1992-10-12
000020	2009	C39	0	0	0	0	0	0	4.04324e+07	4.04324e+07	4.04324e+07	4.04324e+07	4.04324e+07	4.04324e+07	4.04324e+07	7.5678e+08	0.053427	0.053427	0.053427	0.053427	0.053427	0.053427	0	606225	220002	38246	1.68352	0.175179	0	2.09484e+08	-9.96429e+07	0.276809	-0.131667	#REF!	0.058456	1992-04-28
000020	2010	C39	0	0	0	0	0	0	3.79794e+07	3.79794e+07	3.79794e+07	3.79794e+07	3.79794e+07	3.79794e+07	3.79794e+07	7.25894e+08	0.0523209	0.0523209	0.0523209	0.0523209	0.0523209	0.0523209	0	725852	266622	44628.2	0.466919	0.17511	174300	2.04623e+08	5.67998e+07	0.281892	0.078248	#REF!	0.042924	1992-04-28
000020	2011	C39	0	0	0	0	0	0	3.57307e+07	3.57307e+07	3.57307e+07	3.57307e+07	3.57307e+07	3.57307e+07	3.57307e+07	6.68386e+08	0.0534582	0.0534582	0.0534582	0.0534582	0.0534582	0.0534582	0	851591	289848	50748.5	0.174627	0.175107	234000	2.0757e+08	4.81709e+07	0.310555	0.0720706	#REF!	0.042943	1992-04-28
000020	2012	C39	0	0	0	0	0	0	3.37842e+07	3.37842e+07	3.37842e+07	3.37842e+07	3.37842e+07	3.37842e+07	3.37842e+07	6.81645e+08	0.0495627	0.0495627	0.0495627	0.0495627	0.0495627	0.0495627	0	974149	308664	54659.8	-0.173431	0.175124	671200	2.02743e+08	1.84191e+07	0.297432	0.0270215	#REF!	0.06295	1992-04-28
000020	2013	C39	0	0	0	0	0	0	3.25294e+07	3.25294e+07	3.25294e+07	3.25294e+07	3.25294e+07	3.25294e+07	3.25294e+07	7.31348e+08	0.0444787	0.0444787	0.0444787	0.0444787	0.0444787	0.0444787	0	1.10652e+06	337291	58574.4	-0.134095	0.175098	938800	1.95542e+08	-6.93534e+07	0.267372	-0.0948295	#REF!	0.062602	1992-04-28
000020	2014	C39	0	0	0	0	0	0	3.12747e+07	3.12747e+07	3.12747e+07	3.12747e+07	3.12747e+07	3.12747e+07	3.12747e+07	1.16274e+09	0.0268974	0.0268974	0.0268974	0.0268974	0.0268974	0.0268974	0	1.22837e+06	348056	60259.5	0.108514	0.175093	986600	1.86439e+08	1.19492e+08	0.160344	0.102768	#REF!	0.056416	1992-04-28
000020	2015	C39	0	0	0	0	0	0	3.00199e+07	3.00199e+07	3.00199e+07	3.00199e+07	3.00199e+07	3.00199e+07	3.00199e+07	1.15499e+09	0.0259915	0.0259915	0.0259915	0.0259915	0.0259915	0.0259915	0	1.39228e+06	400953	63216.6	-0.281193	0.17522	952600	1.10607e+08	1.73486e+08	0.0957649	0.150206	#REF!	0.085476	1992-04-28
000020	2016	C39	0	0					5.41452e+07	5.41452e+07	5.41452e+07	5.41452e+07	5.41452e+07	5.41452e+07	5.41452e+07	6.32476e+08	0.0856084	0.0856084	0.0856084	0.0856084	0.0856084	0.0856084	0	1.55007e+06	486557	68303.9	0.239685	0.175071	1089600	8.15447e+07	-1.86933e+07	0.128929	-0.0295558	#REF!	0.081176	1992-04-28
000020	2017	C39	0	0					5.2411e+07	5.2411e+07	5.2411e+07	5.2411e+07	5.2411e+07	5.2411e+07	5.2411e+07	6.29763e+08	0.0832233	0.0832233	0.0832233	0.0832233	0.0832233	0.0832233	0	1.67677e+06	543790	70645.6	0.385796	0.175076	1140000	8.36198e+07	1.17233e+07	0.13278	0.0186154	#REF!	0.049861	1992-04-28
000020	2018	C39	0	0					5.06813e+07	5.06813e+07	5.06813e+07	5.06813e+07	5.06813e+07	5.06813e+07	5.06813e+07	6.1709e+08	0.0821295	0.0821295	0.0821295	0.0821295	0.0821295	0.0821295	0	1.82674e+06	551686	73208.4	-0.257556	0.175776	1140000	1.88084e+08	-2.18945e+07	0.304792	-0.0354802	#REF!	0.060459	1992-04-28
000020	2019	C39	0	0					4.8953e+07	4.8953e+07	4.8953e+07	4.8953e+07	4.8953e+07	4.8953e+07	4.8953e+07	6.14164e+08	0.0797067	0.0797067	0.0797067	0.0797067	0.0797067	0.0797067	0	1.98649e+06	576009	77189.5	0.13266	0.183382	1205000	1.9823e+08	7.44637e+07	0.322764	0.121244	#REF!	0.052711	1992-04-28
000021	2009	C39	1.03072e+07	0		0	3.0993e+07	3.34261e+08	1.55587e+08	5.31148e+08	5.20841e+08	1.8658e+08	1.96887e+08	5.20841e+08	5.31148e+08	5.42829e+09	0.097848	0.0959493	0.0362706	0.0343718	0.097848	0.0959493	0.00189879	606225	220002	38246	-0.038858	0.253344	2371500	1.30704e+09	4.93691e+08	0.240783	0.0909478	#REF!	0.01466	1994-02-02
000021	2010	C39	0	0		3.92559e+08	0	5.37906e+08	1.35084e+08	1.06555e+09	1.06555e+09	5.27643e+08	5.27643e+08	1.06555e+09	1.06555e+09	6.66654e+09	0.159835	0.159835	0.079148	0.079148	0.159835	0.159835	0	725852	266622	44628.2	0.549501	0.253387	1825100	1.33716e+09	1.14434e+08	0.200577	0.0171654	#REF!	0.011541	1994-02-02
000021	2011	C39	7.38132e+06	0	0	2.12348e+08		7.78695e+08	1.73174e+08	1.1716e+09	1.16422e+09	3.85522e+08	3.92903e+08	1.16422e+09	1.1716e+09	1.03368e+10	0.113343	0.112629	0.0380103	0.0372962	0.113343	0.112629	0.000714085	851591	289848	50748.5	-0.103081	0.253014	13878800	1.47986e+09	1.70075e+08	0.143165	0.0164534	#REF!	0.01603	1994-02-02
000021	2012	C39	1.2382e+08	0	0	1.56191e+08	0	9.10751e+08	1.19413e+08	1.31017e+09	1.18635e+09	2.75604e+08	3.99424e+08	1.18635e+09	1.31017e+09	1.01814e+10	0.128684	0.116522	0.0392309	0.0270695	0.128684	0.116522	0.0121614	974149	308664	54659.8	-0.119743	0.253032	9095800	1.25768e+09	2.87848e+08	0.123528	0.028272	#REF!	0.018644	1994-02-02
000021	2013	C39	1.77474e+08	0	0	1.35357e+08	0	9.57244e+08	1.16992e+08	1.38707e+09	1.20959e+09	2.52349e+08	4.29823e+08	1.20959e+09	1.38707e+09	1.37266e+10	0.10105	0.0881207	0.0313133	0.018384	0.10105	0.0881207	0.0129292	1.10652e+06	337291	58574.4	-0.082928	0.204717	7148200	1.22483e+09	4.48851e+08	0.0892309	0.0326994	#REF!	0.023676	1994-02-02
000021	2014	C39	0	1.80138e+07	0	189268148	0	7.28696e+08	1.19663e+08	1.05564e+09	1.05564e+09	3.26945e+08	3.26945e+08	1.05564e+09	1.05564e+09	1.44504e+10	0.0730526	0.0730526	0.0226253	0.0226253	0.0730526	0.0730526	0	1.22837e+06	348056	60259.5	0.093396	0.203983	9293600	1.39998e+09	-9.90917e+07	0.0968815	-0.00685736	#REF!	0.020326	1994-02-02
000021	2015	C39	0	4.92874e+07	0	3.96733e+08	0	6.40141e+08	1.0077e+08	1.18693e+09	1.18693e+09	5.4679e+08	5.4679e+08	1.18693e+09	1.18693e+09	1.43375e+10	0.082785	0.082785	0.038137	0.038137	0.082785	0.082785	0	1.39228e+06	400953	63216.6	-0.06582	0.20395	8768100	2.11497e+09	4.90461e+08	0.147513	0.0342082	#REF!	0.026216	1994-02-02
000021	2016	C39	0	3.92218e+08		2.96992e+08		7.7336e+08	8.62934e+07	1.54886e+09	1.54886e+09	7.75503e+08	7.75503e+08	1.54886e+09	1.54886e+09	1.17174e+10	0.132185	0.132185	0.066184	0.066184	0.132185	0.132185	0	1.55007e+06	486557	68303.9	-0.01905	0.203743	8628500	2.53877e+09	3.56539e+08	0.216667	0.0304282	#REF!	0.033037	1994-02-02
000021	2017	C39	0	7.55969e+08		448086329		8.24367e+08	8.09654e+07	2.10939e+09	2.10939e+09	1.28502e+09	1.28502e+09	2.10939e+09	2.10939e+09	1.65995e+10	0.127076	0.127076	0.0774133	0.0774133	0.127076	0.127076	0	1.67677e+06	543790	70645.6	-0.05703	0.203639	9536800	2.43824e+09	7.19673e+08	0.146887	0.0433551	#REF!	0.035867	1994-02-02
000021	2018	C39	0	2.18828e+08		2.46504e+08		9.99825e+08	5.35817e+08	2.00097e+09	2.00097e+09	1.00115e+09	1.00115e+09	2.00097e+09	2.00097e+09	1.59968e+10	0.125086	0.125086	0.0625842	0.0625842	0.125086	0.125086	0	1.82674e+06	551686	73208.4	0.130278	0.203659	10204700	2.56734e+09	4.2077e+08	0.16049	0.0263034	#REF!	0.025747	1994-02-02
000021	2019	C39	0	1.46877e+08				9.16106e+08	579084370	1.64207e+09	1.64207e+09	7.25962e+08	7.25962e+08	1.64207e+09	1.64207e+09	1.84534e+10	0.0889847	0.0889847	0.0393404	0.0393404	0.0889847	0.0889847	0	1.98649e+06	576009	77189.5	-0.176651	0.194907	9315200	2.71941e+09	-1.00017e+09	0.147366	-0.0541997	#REF!	0.033201	1994-02-02
000023	2009	E47	0	0	0	0	0	450000	4.27074e+06	4.72074e+06	4.72074e+06	4.27074e+06	4.27074e+06	4.72074e+06	4.72074e+06	1.07522e+09	0.00439049	0.00439049	0.00397197	0.00397197	0.00439049	0.00439049	0	606225	220002	38246	0.45431	0.139056	1075900	1.45633e+08	8.70626e+07	0.135445	0.0809719	#REF!	0.065271	1993-04-29
000023	2010	E47	0	0		0	0	450000	4.08781e+06	4.53781e+06	4.53781e+06	4.08781e+06	4.08781e+06	4.53781e+06	4.53781e+06	9.38521e+08	0.00483506	0.00483506	0.00435558	0.00435558	0.00483506	0.00483506	0	725852	266622	44628.2	0.178794	0.119296	1499200	1.22887e+08	1.26745e+08	0.130937	0.135047	#REF!	0.061355	1993-04-29
000023	2011	E47	0	0		0	0	450000	3.90487e+06	4.35487e+06	4.35487e+06	3.90487e+06	3.90487e+06	4.35487e+06	4.35487e+06	1.09357e+09	0.00398225	0.00398225	0.00357075	0.00357075	0.00398225	0.00398225	0	851591	289848	50748.5	-0.129909	0.120059	1713100	1.20866e+08	3.8799e+07	0.110524	0.0354792	#REF!	0.071107	1993-04-29
000023	2012	C30	0	0	0	0	0	450000	2.33051e+06	2.78051e+06	2.78051e+06	2.33051e+06	2.33051e+06	2.78051e+06	2.78051e+06	1.21904e+09	0.00228089	0.00228089	0.00191175	0.00191175	0.00228089	0.00228089	0	974149	308664	54659.8	0.097233	0.111214	1.53149e+06	1.22183e+08	-8.07538e+07	0.100228	-0.0662435	#REF!	0.076887	1993-04-29
000023	2013	C30	0	0	0	0	0	0	2.24601e+06	2.24601e+06	2.24601e+06	2.24601e+06	2.24601e+06	2.24601e+06	2.24601e+06	1.34491e+09	0.00167	0.00167	0.00167	0.00167	0.00167	0.00167	0	1.10652e+06	337291	58574.4	0.218224	0.106232	1045400	1.22675e+08	2.92979e+07	0.0912143	0.0217842	#REF!	0.07424	1993-04-29
000023	2014	C30	0	0	0	0	0	0	2.16151e+06	2.16151e+06	2.16151e+06	2.16151e+06	2.16151e+06	2.16151e+06	2.16151e+06	1.474e+09	0.00146642	0.00146642	0.00146642	0.00146642	0.00146642	0.00146642	0	1.22837e+06	348056	60259.5	0.021333	0.107347	1615500	1.23074e+08	-2.501e+07	0.0834965	-0.0169674	#REF!	0.064632	1993-04-29
000023	2015	C30	0	0	0	0	0	0	2.077e+06	2.077e+06	2.077e+06	2.077e+06	2.077e+06	2.077e+06	2.077e+06	1.56587e+09	0.00132642	0.00132642	0.00132642	0.00132642	0.00132642	0.00132642	0	1.39228e+06	400953	63216.6	-0.049939	0.056923	1854500	1.18384e+08	2.94718e+07	0.0756032	0.0188214	#REF!	0.084192	1993-04-29
000023	2016	C30	0	0					1.9925e+06	1.9925e+06	1.9925e+06	1.9925e+06	1.9925e+06	1.9925e+06	1.9925e+06	1.51397e+09	0.00131608	0.00131608	0.00131608	0.00131608	0.00131608	0.00131608	0	1.55007e+06	486557	68303.9	-0.026829	0.057676	2025300	9.00561e+07	7.09913e+07	0.0594836	0.046891	#REF!	0.062553	1993-04-29
000023	2017	C30	0	0		724794			1.908e+06	2.63279e+06	2.63279e+06	2.63279e+06	2.63279e+06	2.63279e+06	2.63279e+06	1.95162e+09	0.00134903	0.00134903	0.00134903	0.00134903	0.00134903	0.00134903	0	1.67677e+06	543790	70645.6	0.217065	0.043229	1996500	1.38184e+08	2.48978e+08	0.0708047	0.127575	#REF!	0.060465	1993-04-29
000023	2018	C30	0	0		724794			1.82349e+06	2.54829e+06	2.54829e+06	2.54829e+06	2.54829e+06	2.54829e+06	2.54829e+06	2.32049e+09	0.00109817	0.00109817	0.00109817	0.00109817	0.00109817	0.00109817	0	1.82674e+06	551686	73208.4	0.310888	0.043216	2272000	1.42162e+08	1.20623e+08	0.0612637	0.0519817	#REF!	0.0544	1993-04-29
000023	2019	C30	0	0				4.00378e+06	123295928	1.273e+08	1.273e+08	123295928	123295928	1.273e+08	1.273e+08	2.5194e+09	0.0505277	0.0505277	0.0489385	0.0489385	0.0505277	0.0505277	0	1.98649e+06	576009	77189.5	0.136042	0.085015	2819100	1.75399e+08	1.19963e+08	0.0696193	0.0476157	#REF!	0.052845	1993-04-29
000025	2009	S90	0	0	0	1.84933e+06	121300	1.32105e+08	1.189e+08	2.52976e+08	2.52976e+08	1.2087e+08	1.2087e+08	2.52976e+08	2.52976e+08	6.11487e+08	0.413706	0.413706	0.197666	0.197666	0.413706	0.413706	0	606225	220002	38246	-0.321714	0.438563	918900	182074577	2.64752e+07	0.297757	0.0432964	#REF!	0.116757	1993-06-21
000025	2010	F51	0	0		1.48308e+06	121300	1.50481e+08	1.1366e+08	2.65746e+08	2.65746e+08	1.15265e+08	1.15265e+08	2.65746e+08	2.65746e+08	5.99556e+08	0.443238	0.443238	0.19225	0.19225	0.443238	0.443238	0	725852	266622	44628.2	-0.107073	0.438526	953900	1.73401e+08	7.14399e+06	0.289215	0.0119155	#REF!	0.119622	1993-06-21
000025	2011	F51	0	0		1.37425e+06	121300	1.43657e+08	1.08421e+08	2.53574e+08	2.53574e+08	1.09917e+08	1.09917e+08	2.53574e+08	2.53574e+08	5.70693e+08	0.444326	0.444326	0.192602	0.192602	0.444326	0.444326	0	851591	289848	50748.5	0.04383	0.438597	1173300	1.64609e+08	-1.47387e+07	0.288436	-0.0258259	#REF!	0.110712	1993-06-21
000025	2012	F51	0	0	0	1.59191e+06	100000	1.86573e+08	9.66666e+07	2.84931e+08	2.84931e+08	9.83585e+07	9.83585e+07	2.84931e+08	2.84931e+08	644911292	0.441815	0.441815	0.152515	0.152515	0.441815	0.441815	0	974149	308664	54659.8	0.040569	0.438534	1.40059e+06	1.56062e+08	-7.75638e+06	0.241989	-0.0120271	#REF!	0.108272	1993-06-21
000025	2013	F51	0	0	0	1.48017e+06	100000	2.01874e+08	8.84227e+07	2.91876e+08	2.91876e+08	9.00028e+07	9.00028e+07	2.91876e+08	2.91876e+08	7.00998e+08	0.416373	0.416373	0.128392	0.128392	0.416373	0.416373	0	1.10652e+06	337291	58574.4	0.159866	0.438744	1729100	1.49969e+08	-2.62963e+06	0.213936	-0.00375127	#REF!	0.090868	1993-06-21
000025	2014	F51	0	0	0	1.0479e+07	100000	2.1127e+08	8.50837e+07	3.06933e+08	3.06933e+08	9.56627e+07	9.56627e+07	3.06933e+08	3.06933e+08	8.06325e+08	0.380657	0.380657	0.11864	0.11864	0.380657	0.380657	0	1.22837e+06	348056	60259.5	-0.044669	0.438619	1850800	1.42849e+08	6.21471e+06	0.177161	0.00770745	#REF!	0.093571	1993-06-21
000025	2015	F51	0	0	0	1.0479e+07	0	2.20181e+08	8.21001e+07	3.1276e+08	3.1276e+08	9.25791e+07	9.25791e+07	3.1276e+08	3.1276e+08	1.16867e+09	0.267621	0.267621	0.0792176	0.0792176	0.267621	0.267621	0	1.39228e+06	400953	63216.6	-0.346807	0.318049	1722900	136583565	8.06826e+07	0.116871	0.0690381	#REF!	0.108261	1993-06-21
000025	2016	F51	0	0		1.0479e+07		2.03633e+08	7.76022e+07	2.91715e+08	2.91715e+08	8.80812e+07	8.80812e+07	2.91715e+08	2.91715e+08	1.189e+09	0.245344	0.245344	0.07408	0.07408	0.245344	0.245344	0	1.55007e+06	486557	68303.9	0.067541	0.298186	2082400	1.29226e+08	5.78749e+07	0.108685	0.0486753	#REF!	0.130911	1993-06-21
000025	2017	F51	0	0		1.01766e+07		2.84465e+08	7.32235e+07	3.67865e+08	3.67865e+08	8.34001e+07	8.34001e+07	3.67865e+08	3.67865e+08	1.40331e+09	0.26214	0.26214	0.0594308	0.0594308	0.26214	0.26214	0	1.67677e+06	543790	70645.6	0.070924	0.298015	2252000	1.20297e+08	-2.09307e+06	0.0857233	-0.00149152	#REF!	0.105793	1993-06-21
000025	2018	F51	0	0		1.01766e+07		2.24645e+08	5.03922e+08	7.38744e+08	7.38744e+08	5.14099e+08	5.14099e+08	7.38744e+08	7.38744e+08	1658295531	0.445484	0.445484	0.310017	0.310017	0.445484	0.445484	0	1.82674e+06	551686	73208.4	0.192956	0.288788	2902200	1.12674e+08	-6.57498e+06	0.0679457	-0.0039649	#REF!	0.106777	1993-06-21
000025	2019	F51	6.04866e+07	0				1.62179e+08	5.546e+08	7.77265e+08	7.16778e+08	5.546e+08	6.15086e+08	7.16778e+08	7.77265e+08	1.64578e+09	0.472277	0.435524	0.373735	0.336982	0.472277	0.435524	0.0367525	1.98649e+06	576009	77189.5	0.378608	0.272967	2986400	1.0712e+08	7.89114e+07	0.0650875	0.0479476	#REF!	0.076467	1993-06-21
000026	2009	C35	0	0		0	0	1.92132e+06	171577646	1.73499e+08	1.73499e+08	171577646	171577646	1.73499e+08	1.73499e+08	1.52394e+09	0.113849	0.113849	0.112588	0.112588	0.113849	0.113849	0	606225	220002	38246	0.138983	0.200906	3829300	2.59762e+08	8.30205e+07	0.170455	0.0544777	#REF!	0.088541	1993-06-03
000026	2010	F52	0	0		0	0	1.98191e+06	1.65382e+08	1.67364e+08	1.67364e+08	1.65382e+08	1.65382e+08	1.67364e+08	1.67364e+08	2.43654e+09	0.0686892	0.0686892	0.0678758	0.0678758	0.0686892	0.0686892	0	725852	266622	44628.2	0.439112	0.174051	5513100	2.51742e+08	-9.84857e+07	0.10332	-0.0404203	#REF!	0.081807	1993-06-03
000026	2011	F52	0	0				1.94857e+06	2.72491e+08	2.74439e+08	2.74439e+08	2.72491e+08	2.72491e+08	2.74439e+08	2.74439e+08	2.89578e+09	0.0947723	0.0947723	0.0940994	0.0940994	0.0947723	0.0947723	0	851591	289848	50748.5	0.438185	0.175227	5920000	1.62647e+08	-4.09491e+08	0.056167	-0.14141	#REF!	0.076661	1993-06-03
000026	2012	F52	0	0	0	0	0	4.17337e+07	2.44379e+08	2.86113e+08	2.86113e+08	2.44379e+08	2.44379e+08	2.86113e+08	2.86113e+08	3.32676e+09	0.0860035	0.0860035	0.0734586	0.0734586	0.0860035	0.0860035	0	974149	308664	54659.8	0.180749	0.173616	5227000	3.17801e+08	4.58467e+07	0.0955287	0.0137812	#REF!	0.063957	1993-06-03
000026	2013	F52	0	0	0	0	0	4.33229e+07	2.35236e+08	2.78559e+08	2.78559e+08	2.35236e+08	2.35236e+08	2.78559e+08	2.78559e+08	3.5587e+09	0.0782753	0.0782753	0.0661015	0.0661015	0.0782753	0.0782753	0	1.10652e+06	337291	58574.4	0.026301	0.173166	5065000	3.06889e+08	7.90475e+07	0.0862362	0.0222124	#REF!	0.060028	1993-06-03
000026	2014	F52	0	0	0	85000	0	4.23898e+07	2.26092e+08	2.68567e+08	2.68567e+08	2.26177e+08	2.26177e+08	2.68567e+08	2.68567e+08	3.65778e+09	0.0734234	0.0734234	0.0618345	0.0618345	0.0734234	0.0734234	0	1.22837e+06	348056	60259.5	0.056274	0.172521	4817400	3.23733e+08	2.8919e+08	0.0885052	0.0790615	#REF!	0.063588	1993-06-03
000026	2015	F52	0	0	0	85000	0	4.32216e+07	2.16948e+08	2.60255e+08	2.60255e+08	2.17033e+08	2.17033e+08	2.60255e+08	2.60255e+08	4.24667e+09	0.0612844	0.0612844	0.0511067	0.0511067	0.0612844	0.0612844	0	1.39228e+06	400953	63216.6	-0.03537	0.172377	4892900	3.6198e+08	3.96237e+08	0.0852385	0.0933053	#REF!	0.062639	1993-06-03
000026	2016	F52	0	0	0	85000	0	4.34236e+07	2.44203e+08	2.87711e+08	2.87711e+08	2.44288e+08	2.44288e+08	2.87711e+08	2.87711e+08	4.0049e+09	0.0718399	0.0718399	0.0609972	0.0609972	0.0718399	0.0718399	0	1.55007e+06	486557	68303.9	-0.053233	0.139025	4983800	6.11204e+08	4.55759e+08	0.152614	0.1138	#REF!	0.067229	1993-06-03
000026	2017	F52	0	0		85000		4.38795e+07	3.05494e+08	3.49459e+08	3.49459e+08	3.05579e+08	3.05579e+08	3.49459e+08	3.49459e+08	3.57979e+09	0.0976198	0.0976198	0.0853623	0.0853623	0.0976198	0.0976198	0	1.67677e+06	543790	70645.6	0.117555	0.139444	4511700	5.237e+08	5.64955e+08	0.146293	0.157818	#REF!	0.071745	1993-06-03
000026	2018	F52	0	0		85000		4.48811e+07	3.77319e+08	4.22285e+08	4.22285e+08	3.77404e+08	3.77404e+08	4.22285e+08	4.22285e+08	3.59969e+09	0.117312	0.117312	0.104844	0.104844	0.117312	0.117312	0	1.82674e+06	551686	73208.4	0.016331	0.141701	4461400	4.2565e+08	3.31628e+08	0.118246	0.0921267	#REF!	0.064451	1993-06-03
000026	2019	F52	0	0				4.64238e+07	4.07503e+08	4.53927e+08	4.53927e+08	4.07503e+08	4.07503e+08	4.53927e+08	4.53927e+08	3.76092e+09	0.120696	0.120696	0.108352	0.108352	0.120696	0.120696	0	1.98649e+06	576009	77189.5	0.089329	0.136558	5179400	3.63997e+08	4.44821e+08	0.096784	0.118274	#REF!	0.064959	1993-06-03
000027	2009	D44	0	0	0	2.26033e+08	12000000	2.95856e+09	2.96118e+08	3.49271e+09	3.49271e+09	5.34152e+08	5.34152e+08	3.49271e+09	3.49271e+09	3.02498e+10	0.115462	0.115462	0.017658	0.017658	0.115462	0.115462	0	606225	220002	38246	0.070071	0.414566	2307900	1.3523e+10	3.04897e+09	0.447045	0.100793	#REF!	0.031572	1993-09-03
000027	2010	D44	0	0		2.00113e+08	2000000	2.70703e+09	2.96181e+08	3.20532e+09	3.20532e+09	4.98294e+08	4.98294e+08	3.20532e+09	3.20532e+09	2.907e+10	0.110262	0.110262	0.0171412	0.0171412	0.110262	0.110262	0	725852	266622	44628.2	0.094483	0.414559	2402900	1.38951e+10	2.55122e+09	0.477988	0.0877614	#REF!	0.035794	1993-09-03
000027	2011	D44	1.03e+07	0		1.24952e+08	0	2.8549e+09	2.79148e+08	3.2693e+09	3.259e+09	4.041e+08	4.144e+08	3.259e+09	3.2693e+09	3.15091e+10	0.103757	0.10343	0.0131518	0.0128249	0.103757	0.10343	0.000326891	851591	289848	50748.5	0.15422	0.414585	2516200	1.42681e+10	3.17684e+09	0.452824	0.100823	#REF!	0.031755	1993-09-03
000027	2012	D44	9.30146e+06	0	0	1.31372e+08	0	2.92477e+09	2.57631e+08	3.32308e+09	3.31377e+09	3.89003e+08	3.98305e+08	3.31377e+09	3.32308e+09	3.23592e+10	0.102693	0.102406	0.0123088	0.0120214	0.102693	0.102406	0.000287444	974149	308664	54659.8	-0.108329	0.414589	2561600	1.35029e+10	2.63856e+09	0.41728	0.0815396	#REF!	0.03809	1993-09-03
000027	2013	D44	1.00641e+07	0	38600000	1.67494e+08	0	3.61249e+09	2.34235e+08	4.02428e+09	4.01422e+09	4.40328e+08	4.50393e+08	4.05282e+09	4.06288e+09	3.33935e+10	0.120511	0.12021	0.0134874	0.0131861	0.121667	0.121365	0.000301378	1.10652e+06	337291	58574.4	-0.037237	0.291319	2553600	1.37594e+10	2.29448e+09	0.41204	0.0687104	#REF!	0.044068	1993-09-03
000027	2014	D44	1.5846e+07	0	610000000	1.05983e+09	0	3.41358e+09	2.12452e+08	4.70171e+09	4.68586e+09	1.88228e+09	1.89813e+09	5.29586e+09	5.31171e+09	3.84414e+10	0.122308	0.121896	0.0493772	0.048965	0.138177	0.137765	0.000412213	1.22837e+06	348056	60259.5	0.012571	0.291337	2662700	1.45737e+10	3.19014e+09	0.379115	0.082987	#REF!	0.040186	1993-09-03
000027	2015	D44	2.96157e+07	0	73400000	4.76383e+09	0	5.45606e+09	1.91949e+08	1.04415e+10	1.04118e+10	5.02918e+09	5.05879e+09	1.04852e+10	1.05149e+10	5.80674e+10	0.179816	0.179306	0.0871193	0.0866093	0.18108	0.18057	0.000510022	1.39228e+06	400953	63216.6	-0.110032	0.291802	3232300	1.83158e+10	3.83538e+09	0.315423	0.0660505	#REF!	0.05758	1993-09-03
000027	2016	D44	1.88906e+07	0		3.9303e+09		5.66819e+09	1.80391e+08	9.79778e+09	9.77889e+09	4.11069e+09	4.12958e+09	9.77889e+09	9.79778e+09	6.08622e+10	0.160983	0.160673	0.0678514	0.067541	0.160983	0.160673	0.000310384	1.55007e+06	486557	68303.9	0.016903	0.291802	2875400	2.03762e+10	2.75282e+09	0.334792	0.0452305	#REF!	0.054501	1993-09-03
000027	2017	D44	1.45463e+07	0		5.38951e+09		5.60303e+09	2.06459e+08	1.12135e+10	1.1199e+10	5.59597e+09	5.61052e+09	1.1199e+10	1.12135e+10	7.72309e+10	0.145195	0.145007	0.072646	0.0724576	0.145195	0.145007	0.000188348	1.67677e+06	543790	70645.6	0.373538	0.291818	2923600	3.0428e+10	2.82686e+09	0.393987	0.0366028	#REF!	0.050855	1993-09-03
000027	2018	D44	8.02156e+08	0		4.77607e+09		5.55993e+09	1.56776e+09	1.27059e+10	1.19038e+10	6.34382e+09	7.14598e+09	1.19038e+10	1.27059e+10	8.50739e+10	0.149351	0.139923	0.0839973	0.0745684	0.149351	0.139923	0.00942893	1.82674e+06	551686	73208.4	0.19179	0.291989	3086600	3.46414e+10	4.17906e+09	0.407192	0.0491227	#REF!	0.042171	1993-09-03
000027	2019	D44	3.80597e+08	0				5.63859e+09	1.50064e+09	7.51982e+09	7.13922e+09	1.50064e+09	1.88123e+09	7.13922e+09	7.51982e+09	9.6112e+10	0.0782401	0.0742802	0.0195733	0.0156134	0.0782401	0.0742802	0.00395993	1.98649e+06	576009	77189.5	0.12358	0.291989	3421500	3.5744e+10	5.20001e+09	0.371899	0.0541036	#REF!	0.047645	1993-09-03
000032	2009	C39	0	0	0	2.35036e+07	0	1.4967e+07	1.26724e+08	1.65195e+08	1.65195e+08	1.50228e+08	1.50228e+08	1.65195e+08	1.65195e+08	1.43827e+09	0.114857	0.114857	0.104451	0.104451	0.114857	0.114857	0	606225	220002	38246	-0.267986	0.181172	1970100	1.46904e+08	2.04901e+08	0.102139	0.142464	#REF!	0.075964	1993-10-28
000032	2010	C39	0	0	0	0	0	3.19105e+07	1.22979e+08	1.5489e+08	1.5489e+08	1.22979e+08	1.22979e+08	1.5489e+08	1.5489e+08	1.48945e+09	0.103991	0.103991	0.0825669	0.0825669	0.103991	0.103991	0	725852	266622	44628.2	0.19906	0.178429	1544000	1.33519e+08	8.8305e+06	0.0896431	0.0059287	#REF!	0.066321	1993-10-28
000032	2011	C39	0	0	0	0	0	5.45599e+06	1.27586e+08	1.33042e+08	1.33042e+08	1.27586e+08	1.27586e+08	1.33042e+08	1.33042e+08	1.57422e+09	0.0845128	0.0845128	0.081047	0.081047	0.0845128	0.0845128	0	851591	289848	50748.5	0.151976	0.17869	1135200	1.23854e+08	3.51969e+07	0.0786766	0.0223584	#REF!	0.072679	1993-10-28
000032	2012	C39	0	0	0	0	0	5.45599e+06	1.02576e+08	1.08032e+08	1.08032e+08	1.02576e+08	1.02576e+08	1.08032e+08	1.08032e+08	1692009584	0.0638481	0.0638481	0.0606235	0.0606235	0.0638481	0.0638481	0	974149	308664	54659.8	-0.119137	0.178477	1980200	1.03407e+08	2.54532e+07	0.0611151	0.0150432	#REF!	0.088344	1993-10-28
000032	2013	C39	60400	0	0	0	0	5.29471e+06	1.26846e+08	1.32201e+08	1.32141e+08	1.26846e+08	1.26907e+08	1.32141e+08	1.32201e+08	1.50141e+09	0.0880515	0.0880113	0.084525	0.0844848	0.0880515	0.0880113	4.02289e-05	1.10652e+06	337291	58574.4	0.071572	0.178733	1710600	6.61321e+07	-5.45975e+07	0.0440467	-0.0363642	#REF!	0.07329	1993-10-28
000032	2014	C39	0	0	0	4.96699e+06	0	0	1.6253e+08	1.67497e+08	1.67497e+08	1.67497e+08	1.67497e+08	1.67497e+08	1.67497e+08	2.76692e+09	0.0605356	0.0605356	0.0605356	0.0605356	0.0605356	0.0605356	0	1.22837e+06	348056	60259.5	0.889225	0.178517	2432300	1.15407e+08	7.80439e+07	0.0417097	0.0282061	#REF!	0.055083	1993-10-28
000032	2015	F51	0	0	0	0	0	0	1.78629e+08	1.78629e+08	1.78629e+08	1.78629e+08	1.78629e+08	1.78629e+08	1.78629e+08	2.12574e+09	0.0840318	0.0840318	0.0840318	0.0840318	0.0840318	0.0840318	0	1.39228e+06	400953	63216.6	-0.358459	0.251062	1095100	8.90062e+07	3.34847e+08	0.0418708	0.15752	#REF!	0.085097	1993-10-28
000032	2016	F51	0	0					1.49011e+08	1.49011e+08	1.49011e+08	1.49011e+08	1.49011e+08	1.49011e+08	1.49011e+08	1.95542e+09	0.0762045	0.0762045	0.0762045	0.0762045	0.0762045	0.0762045	0	1.55007e+06	486557	68303.9	0.008754	0.251146	2029100	1.03807e+08	7.85944e+07	0.0530868	0.0401932	#REF!	0.082543	1993-10-28
000032	2017	F51	0	0					1.40941e+08	1.40941e+08	1.40941e+08	1.40941e+08	1.40941e+08	1.40941e+08	1.40941e+08	1.92734e+09	0.0731275	0.0731275	0.0731275	0.0731275	0.0731275	0.0731275	0	1.67677e+06	543790	70645.6	-0.133971	0.251225	2164700	8.43954e+07	1.33792e+08	0.0437886	0.0694182	#REF!	0.08272	1993-10-28
000032	2018	F51	0	0				9.69383e+06	1.24703e+08	1.34397e+08	1.34397e+08	1.24703e+08	1.24703e+08	1.34397e+08	1.34397e+08	2.15338e+09	0.062412	0.062412	0.0579103	0.0579103	0.062412	0.062412	0	1.82674e+06	551686	73208.4	-0.069952	0.250364	2407100	7.69589e+07	2.06095e+08	0.0357387	0.0957075	#REF!	0.079586	1993-10-28
000032	2019	F51	1.01381e+08	0				6.78007e+06	1.08236e+08	2.16397e+08	1.15016e+08	1.08236e+08	2.09617e+08	1.15016e+08	2.16397e+08	2.34226e+09	0.0923883	0.0491049	0.0894936	0.0462102	0.0923883	0.0491049	0.0432834	1.98649e+06	576009	77189.5	-0.06219	0.250542	2526700	8.66266e+07	7.36834e+07	0.0369842	0.0314582	#REF!	0.071604	1993-10-28
000039	2009	C33	91772000	0		1175785000		1930811000	75606000	3273974000	3182202000	1251391000	1343163000	3182202000	3273974000	37358383000	0.0876369	0.0851804	0.0359535	0.0334969	0.0876369	0.0851804	0.00245653	606225	220002	38246	-0.567364	0.110063	1106500	7695033000	969685000	0.205979	0.0259563	#REF!	0.096509	1994-04-08
000039	2010	C33	525661000	0		768467000	0	1548332000	77356000	2919816000	2394155000	845823000	1371484000	2394155000	2919816000	54130649000	0.0539402	0.0442292	0.0253366	0.0156256	0.0539402	0.0442292	0.00971097	725852	266622	44628.2	1.5283	0.093087	9945400	10006466000	1482901000	0.184858	0.0273948	#REF!	0.052819	1994-04-08
000039	2011	C33	186134000	0		571954000		1957187000	126983000	2842258000	2656124000	698937000	885071000	2656124000	2842258000	64361714000	0.0441607	0.0412687	0.0137515	0.0108595	0.0441607	0.0412687	0.002892	851591	289848	50748.5	0.238693	0.095934	15890500	10885435000	2254437000	0.169129	0.0350276	#REF!	0.058748	1994-04-08
000039	2012	C33	405092000	0	0	609751000	0	1913762000	183668000	3112273000	2707181000	793419000	1198511000	2707181000	3112273000	62992380000	0.0494071	0.0429763	0.0190263	0.0125955	0.0494071	0.0429763	0.00643081	974149	308664	54659.8	-0.152686	0.315153	17692000	11608747000	2242919000	0.184288	0.0356062	#REF!	0.068478	1994-04-08
000039	2013	C33	460613000	0	0	7342000	0	1576613000	324811000	2369379000	1908766000	332153000	792766000	1908766000	2369379000	72605972000	0.0326334	0.0262894	0.0109187	0.00457473	0.0326334	0.0262894	0.00634401	1.10652e+06	337291	58574.4	0.065159	0.3153	16753000	13508082000	2749926000	0.186046	0.0378747	#REF!	0.069833	1994-04-08
000039	2014	C33	427669000	0	0	396025000	0	1165674000	365555000	2354923000	1927254000	761580000	1189249000	1927254000	2354923000	87776181000	0.0268287	0.0219565	0.0135487	0.00867639	0.0268287	0.0219565	0.00487227	1.22837e+06	348056	60259.5	0.21074	0.312691	14718000	19051137000	6434477000	0.217042	0.0733055	#REF!	0.066454	1994-04-08
000039	2015	C33	133294000	0	0	420858000	0	2036367000	438814000	3029333000	2896039000	859672000	992966000	2896039000	3029333000	106763171000	0.0283743	0.0271258	0.00930064	0.00805214	0.0283743	0.0271258	0.0012485	1.39228e+06	400953	63216.6	-0.162479	0.262321	14292000	21848053000	-3610223000	0.20464	-0.0338152	#REF!	0.070664	1994-04-08
000039	2016	C33	141160000	0		442726000		2162217000	1752608000	4498711000	4357551000	2195334000	2336494000	4357551000	4498711000	124614748000	0.036101	0.0349682	0.0187497	0.017617	0.036101	0.0349682	0.00113277	1.55007e+06	486557	68303.9	-0.129063	0.336247	11393000	22037261000	2341619000	0.176843	0.0187909	#REF!	0.082341	1994-04-08
000039	2017	C33	194880000	0		441581000		2398495000	1679189000	4714145000	4519265000	2120770000	2315650000	4519265000	4714145000	130604379000	0.0360948	0.0346027	0.0177303	0.0162381	0.0360948	0.0346027	0.00149214	1.67677e+06	543790	70645.6	0.492809	0.358426	9352000	22941021000	4275379000	0.175653	0.0327353	#REF!	0.071849	1994-04-08
000039	2018	C33	193676000	49055000				3569900000	1966277000	5778908000	5585232000	2015332000	2209008000	5585232000	5778908000	158883963000	0.0363719	0.0351529	0.0139033	0.0126843	0.0363719	0.0351529	0.00121898	1.82674e+06	551686	73208.4	0.225396	0.358084	18696000	23188737000	140732000	0.145948	0.000885753	#REF!	0.055178	1994-04-08
000039	2019	C33	415503000	100980000				5363574000	2769715000	8649772000	8234269000	2870695000	3286198000	8234269000	8649772000	172107521000	0.050258	0.0478437	0.0190939	0.0166797	0.050258	0.0478437	0.00241421	1.98649e+06	576009	77189.5	-0.082166	0.359429	17401000	37849258000	3538522000	0.219916	0.0205599	#REF!	0.060645	1994-04-08
000045	2009	C17	0	0		9.72287e+07	0	4.59187e+07	1.34424e+08	2.77572e+08	2.77572e+08	2.31653e+08	2.31653e+08	2.77572e+08	2.77572e+08	8.02563e+08	0.345857	0.345857	0.288642	0.288642	0.345857	0.345857	0	606225	220002	38246	0.340296	0.349887	1490600	2.20136e+08	4.73397e+07	0.274291	0.0589856	#REF!	0.0922	1994-08-15
000045	2010	C17	0	0		7.54819e+07	0	4.72503e+07	1.68269e+08	2.91001e+08	2.91001e+08	2.4375e+08	2.4375e+08	2.91001e+08	2.91001e+08	1.65542e+09	0.175786	0.175786	0.147244	0.147244	0.175786	0.175786	0	725852	266622	44628.2	0.306774	0.300126	1686000	1.66483e+08	5.68938e+07	0.100568	0.0343681	#REF!	0.113565	1994-08-15
000045	2011	S90	0	0		5.22729e+07	0	4.73166e+07	1.61658e+08	2.61248e+08	2.61248e+08	2.13931e+08	2.13931e+08	2.61248e+08	2.61248e+08	1.80823e+09	0.144477	0.144477	0.11831	0.11831	0.144477	0.144477	0	851591	289848	50748.5	0.117736	0.297462	1798000	5.04128e+08	2.7751e+07	0.278797	0.0153471	#REF!	0.105884	1994-08-15
000045	2012	F51	0	0	0	7.016e+07	0	4.80945e+07	1.54762e+08	2.73016e+08	2.73016e+08	2.24922e+08	2.24922e+08	2.73016e+08	2.73016e+08	1.88066e+09	0.14517	0.14517	0.119597	0.119597	0.14517	0.14517	0	974149	308664	54659.8	0.185471	0.296791	1900000	9.49165e+08	-1.55152e+08	0.504697	-0.0824984	#REF!	0.147614	1994-08-15
000045	2013	F51	0	0	0	7.9209e+07	0	1.13352e+07	1.47481e+08	2.38025e+08	2.38025e+08	2.2669e+08	2.2669e+08	2.38025e+08	2.38025e+08	2.85176e+09	0.0834659	0.0834659	0.0794911	0.0794911	0.0834659	0.0834659	0	1.10652e+06	337291	58574.4	0.338397	0.218771	1983300	8.78246e+08	-1.86726e+08	0.307966	-0.0654775	#REF!	0.126512	1994-08-15
000045	2014	F51	0	0	0	8.75923e+07	0	2.07951e+07	1.40905e+08	2.49293e+08	2.49293e+08	2.28498e+08	2.28498e+08	2.49293e+08	2.49293e+08	2.82278e+09	0.0883145	0.0883145	0.0809476	0.0809476	0.0883145	0.0883145	0	1.22837e+06	348056	60259.5	0.070599	0.214967	2024300	8.24871e+08	-4.87015e+07	0.292219	-0.017253	#REF!	0.098679	1994-08-15
000045	2015	C39	0	0	0	4.32415e+07	0	2.28793e+07	1.3439e+08	2.00511e+08	2.00511e+08	1.77631e+08	1.77631e+08	2.00511e+08	2.00511e+08	2.96939e+09	0.0675258	0.0675258	0.0598208	0.0598208	0.0675258	0.0675258	0	1.39228e+06	400953	63216.6	0.013043	0.216277	1598200	7.90019e+08	3.95845e+07	0.266054	0.0133308	#REF!	0.083998	1994-08-15
000045	2016	C39	0	0		4.15658e+07		24849311	1.79325e+08	2.4574e+08	2.4574e+08	2.2089e+08	2.2089e+08	2.4574e+08	2.4574e+08	4.11959e+09	0.0596515	0.0596515	0.0536195	0.0536195	0.0596515	0.0596515	0	1.55007e+06	486557	68303.9	-0.02327	0.214798	1732100	7.23685e+08	-5.52645e+07	0.175669	-0.0134151	#REF!	0.089219	1994-08-15
000045	2017	C39	0	0		6.60357e+07		2.03807e+07	1.73106e+08	2.59522e+08	2.59522e+08	2.39142e+08	2.39142e+08	2.59522e+08	2.59522e+08	4.19575e+09	0.0618537	0.0618537	0.0569962	0.0569962	0.0618537	0.0618537	0	1.67677e+06	543790	70645.6	0.231468	0.210758	1650300	6.56133e+08	-2.85187e+07	0.156381	-0.00679705	#REF!	0.077501	1994-08-15
000045	2018	C39	0	0		4.53738e+07		3.29521e+07	1.67998e+08	2.46324e+08	2.46324e+08	2.13372e+08	2.13372e+08	2.46324e+08	2.46324e+08	4.6192e+09	0.053326	0.053326	0.0461923	0.0461923	0.053326	0.053326	0	1.82674e+06	551686	73208.4	-0.137704	0.21072	2143400	9.87876e+08	-4.60494e+08	0.213863	-0.0996913	#REF!	0.069627	1994-08-15
000045	2019	C39	830000000	0				1.5221e+08	1.1273e+08	1.09494e+09	2.6494e+08	1.1273e+08	9.4273e+08	2.6494e+08	1.09494e+09	4.5314e+09	0.241634	0.0584676	0.208044	0.0248776	0.241634	0.0584676	0.183166	1.98649e+06	576009	77189.5	0.69621	0.212311	2092700	9.03229e+08	3.83146e+08	0.199327	0.0845535	#REF!	0.044885	1994-08-15
000048	2009	C13	0	0	0	0	0	2.07375e+07	1.41245e+07	3.48621e+07	3.48621e+07	1.41245e+07	1.41245e+07	3.48621e+07	3.48621e+07	8.66078e+08	0.0402528	0.0402528	0.0163086	0.0163086	0.0402528	0.0402528	0	606225	220002	38246	0.523766	0.075931	720000	3.27192e+08	2.05165e+08	0.377786	0.23689	#REF!	0.047168	1994-11-01
000048	2010	C13	0	0	0	0	0	2.01673e+07	2.10786e+07	4.12459e+07	4.12459e+07	2.10786e+07	2.10786e+07	4.12459e+07	4.12459e+07	7.90603e+08	0.0521702	0.0521702	0.0266614	0.0266614	0.0521702	0.0521702	0	725852	266622	44628.2	-0.18762	0.07306	1220000	3.1722e+08	4.19734e+07	0.401238	0.0530903	#REF!	0.080606	1994-11-01
000048	2011	C13	0	0	0	0	0	6.40485e+06	2.00794e+07	2.64842e+07	2.64842e+07	2.00794e+07	2.00794e+07	2.64842e+07	2.64842e+07	1261131991	0.0210003	0.0210003	0.0159217	0.0159217	0.0210003	0.0210003	0	851591	289848	50748.5	0.144192	0.071027	1260000	3.06859e+08	2.99168e+07	0.243321	0.0237221	#REF!	0.063949	1994-11-01
000048	2012	C13	1.00418e+08	0	0	0	0	3.67433e+06	2.24576e+07	1.2655e+08	2.6132e+07	2.24576e+07	1.22875e+08	2.6132e+07	1.2655e+08	1.21173e+09	0.104437	0.0215658	0.101405	0.0185335	0.104437	0.0215658	0.0828712	974149	308664	54659.8	0.09292	0.061316	1979000	3.20501e+08	-2.51698e+07	0.264498	-0.0207717	#REF!	0.078864	1994-11-01
000048	2013	C13	5.08351e+07	0	0	1000000	0	2.09516e+06	2.12691e+07	7.51993e+07	2.43642e+07	2.22691e+07	7.31041e+07	2.43642e+07	7.51993e+07	1.33057e+09	0.0565168	0.0183112	0.0549421	0.0167365	0.0565168	0.0183112	0.0382056	1.10652e+06	337291	58574.4	0.077031	0.070898	2163000	3.85367e+08	-7.60037e+07	0.289626	-0.0571214	#REF!	0.08427	1994-11-01
000048	2014	C13	2500000	0	0	1000000	0	1.66032e+06	2.00805e+07	2.52408e+07	2.27408e+07	2.10805e+07	2.35805e+07	2.27408e+07	2.52408e+07	1.98294e+09	0.012729	0.0114682	0.0118917	0.0106309	0.012729	0.0114682	0.00126076	1.22837e+06	348056	60259.5	0.369964	0.095846	5251100	3.63863e+08	5.08303e+08	0.183497	0.256338	#REF!	0.074481	1994-11-01
000048	2015	C13	0	0	0	39607272	0	1.73698e+06	2.94215e+07	7.07657e+07	7.07657e+07	6.90287e+07	6.90287e+07	7.07657e+07	7.07657e+07	1.9408e+09	0.0364621	0.0364621	0.0355671	0.0355671	0.0364621	0.0364621	0	1.39228e+06	400953	63216.6	0.073496	0.094849	4383800	3.39217e+08	3.1005e+08	0.174782	0.159754	#REF!	0.089899	1994-11-01
000048	2016	C13	0	0		1000000		4.2112e+07	2.76426e+07	7.07547e+07	7.07547e+07	2.86426e+07	2.86426e+07	7.07547e+07	7.07547e+07	1.95974e+09	0.0361042	0.0361042	0.0146156	0.0146156	0.0361042	0.0361042	0	1.55007e+06	486557	68303.9	-0.321799	0.190717	3494000	3.52558e+08	-6.17796e+08	0.179901	-0.315245	#REF!	0.117619	1994-11-01
000048	2017	C13	0	0		1000000		1.88185e+07	2.58638e+07	4.56823e+07	4.56823e+07	2.68638e+07	2.68638e+07	4.56823e+07	4.56823e+07	3.90478e+09	0.0116991	0.0116991	0.00687973	0.00687973	0.0116991	0.0116991	0	1.67677e+06	543790	70645.6	-0.007441	0.191264	8086400	6.23476e+08	3.28718e+08	0.15967	0.0841835	#REF!	0.124848	1994-11-01
000048	2018	C13	0	0		7.78428e+06		1.82995e+07	2.5232e+07	5.13158e+07	5.13158e+07	3.30163e+07	3.30163e+07	5.13158e+07	5.13158e+07	5.1825e+09	0.00990174	0.00990174	0.00637073	0.00637073	0.00990174	0.00990174	0	1.82674e+06	551686	73208.4	1.21793	0.263941	7722100	6.53005e+08	1078635007	0.126002	0.20813	#REF!	0.050345	1994-11-01
000048	2019	C13	6.88494e+08	0				965485	2.32855e+07	7.12745e+08	2.4251e+07	2.32855e+07	7.1178e+08	2.4251e+07	7.12745e+08	6.47199e+09	0.110128	0.00374707	0.109978	0.00359789	0.110128	0.00374707	0.106381	1.98649e+06	576009	77189.5	0.431134	0.264039	13787400	5.05784e+08	1.01381e+09	0.0781497	0.156646	#REF!	0.049504	1994-11-01
000050	2009	C39	0	0	0	0	0	32550000	1.13747e+07	4.39247e+07	4.39247e+07	1.13747e+07	1.13747e+07	4.39247e+07	4.39247e+07	6.47607e+09	0.00678261	0.00678261	0.00175642	0.00175642	0.00678261	0.00678261	0	606225	220002	38246	0.591603	0.220089	1943000	3.41642e+09	4.36078e+08	0.527545	0.0673368	#REF!	0.078184	1995-03-15
000050	2010	C39	0	0				177808549	20614433	198422982	198422982	20614433	20614433	198422982	198422982	7971514291	0.0248915	0.0248915	0.00258601	0.00258601	0.0248915	0.0248915	0	725852	266622	44628.2	0.576943	0.216806	3087000	4995034450	355446353	0.62661	0.0445896	#REF!	0.072855	1995-03-15
000050	2011	C39	0	0		17840224		149138751	19673150	186652125	186652125	37513374	37513374	186652125	186652125	8052164501	0.0231804	0.0231804	0.00465879	0.00465879	0.0231804	0.0231804	0	851591	289848	50748.5	0.336041	0.216469	5518000	4574048642	532957245	0.568052	0.0661881	#REF!	0.074095	1995-03-15
000050	2012	C39	0	0	0	17717764	0	150583926	33182976	201484666	201484666	50900740	50900740	201484666	201484666	7803188441	0.0258208	0.0258208	0.00652307	0.00652307	0.0258208	0.0258208	0	974149	308664	54659.8	-0.06098	0.216172	4860000	4412502695	816946079	0.565474	0.104694	#REF!	0.084417	1995-03-15
000050	2013	C39	0	0	0	26340941	0	165976435	31814116	224131492	224131492	58155057	58155057	224131492	224131492	7976761304	0.0280981	0.0280981	0.00729056	0.00729056	0.0280981	0.0280981	0	1.10652e+06	337291	58574.4	0.042883	0.215273	6210000	3986723070	1421687316	0.499792	0.178229	#REF!	0.099431	1995-03-15
000050	2014	C39	0	0	0	0	0	304157073	43526591	347683664	347683664	43526591	43526591	347683664	347683664	15692498583	0.022156	0.022156	0.00277372	0.00277372	0.022156	0.022156	0	1.22837e+06	348056	60259.5	1.06275	0.091804	6760000	7816029519	1385683779	0.498074	0.0883023	#REF!	0.107351	1995-03-15
000050	2015	C39	0	0	0	0	0	300917625	35492088	336409713	336409713	35492088	35492088	336409713	336409713	21628692218	0.0155539	0.0155539	0.00164097	0.00164097	0.0155539	0.0155539	0	1.39228e+06	400953	63216.6	0.129542	0.091804	7020000	6845571380	4459078030	0.316504	0.206165	#REF!	0.120654	1995-03-15
000050	2016	C39	0	0	0	0	0	3.30351e+08	3.40327e+07	3.64384e+08	3.64384e+08	3.40327e+07	3.40327e+07	3.64384e+08	3.64384e+08	2.16793e+10	0.0168079	0.0168079	0.00156982	0.00156982	0.0168079	0.0168079	0	1.55007e+06	486557	68303.9	0.019635	0.060421	7250000	6.26813e+09	9.80607e+08	0.289129	0.0452323	#REF!	0.135742	1995-03-15
000050	2017	C39	0	0				3.13408e+08	3.25733e+07	3.45981e+08	3.45981e+08	3.25733e+07	3.25733e+07	3.45981e+08	3.45981e+08	2.96523e+10	0.0116679	0.0116679	0.00109851	0.00109851	0.0116679	0.0116679	0	1.67677e+06	543790	70645.6	0.305096	0.058773	7310000	6.62212e+09	1921203382	0.223326	0.0647911	#REF!	0.111534	1995-03-15
000050	2018	C39	0	0				3.22683e+07	2.97912e+07	6.20595e+07	6.20595e+07	2.97912e+07	2.97912e+07	6.20595e+07	6.20595e+07	6.0037e+10	0.00103369	0.00103369	0.000496214	0.000496214	0.00103369	0.00103369	0	1.82674e+06	551686	73208.4	1.06327	0.074514	6470000	2.92498e+10	3.56522e+09	0.487196	0.0593837	#REF!	0.02653	1995-03-15
000050	2019	C39	0	0				3.25112e+07	2.8434e+07	6.09453e+07	6.09453e+07	2.8434e+07	2.8434e+07	6.09453e+07	6.09453e+07	6.5451e+10	0.000931158	0.000931158	0.000434432	0.000434432	0.000931158	0.000931158	0	1.98649e+06	576009	77189.5	0.047401	0.074961	6714900	2.82459e+10	4.76066e+09	0.431558	0.0727362	#REF!	0.03604	1995-03-15
000055	2009	C33	0	0	0	7.52045e+06	0	2.99722e+06	2.59498e+08	2.70015e+08	2.70015e+08	2.67018e+08	2.67018e+08	2.70015e+08	2.70015e+08	1.48281e+09	0.182097	0.182097	0.180075	0.180075	0.182097	0.182097	0	606225	220002	38246	0.163445	0.013504	1245800	2.5925e+08	4.66989e+07	0.174837	0.0314934	#REF!	0.075173	1996-04-15
000055	2010	C33	0	0		4347000	0	0	2.71226e+08	2.75573e+08	2.75573e+08	2.75573e+08	2.75573e+08	2.75573e+08	2.75573e+08	1.99116e+09	0.138398	0.138398	0.138398	0.138398	0.138398	0.138398	0	725852	266622	44628.2	0.272683	0.009962	1592800	2.40555e+08	-3.11873e+07	0.120811	-0.0156629	#REF!	0.081192	1996-04-15
000055	2011	C33	0	0		2198000	0	0	2.77706e+08	2.79904e+08	2.79904e+08	2.79904e+08	2.79904e+08	2.79904e+08	2.79904e+08	2.16333e+09	0.129386	0.129386	0.129386	0.129386	0.129386	0.129386	0	851591	289848	50748.5	0.160804	0.00963	2141800	3.16775e+08	-5.70455e+07	0.14643	-0.0263694	#REF!	0.078304	1996-04-15
000055	2012	C33	0	0	0	0	0	0	2.58406e+08	2.58406e+08	2.58406e+08	2.58406e+08	2.58406e+08	2.58406e+08	2.58406e+08	2.3278e+09	0.111008	0.111008	0.111008	0.111008	0.111008	0.111008	0	974149	308664	54659.8	0.036422	0.011752	2.35699e+06	3.41556e+08	5.92621e+07	0.146729	0.0254584	#REF!	0.087759	1996-04-15
000055	2013	C33	0	0	0	0	0	9.99457e+06	1.95249e+08	2.05244e+08	2.05244e+08	1.95249e+08	1.95249e+08	2.05244e+08	2.05244e+08	2.59956e+09	0.0789533	0.0789533	0.0751086	0.0751086	0.0789533	0.0789533	0	1.10652e+06	337291	58574.4	0.250175	0.012735	2603900	4.6293e+08	1.56545e+08	0.17808	0.0602197	#REF!	0.072816	1996-04-15
000055	2014	C33	13410790	0	0	0	0	1.10487e+07	2.2628e+08	2.50739e+08	2.37328e+08	2.2628e+08	2.3969e+08	2.37328e+08	2.50739e+08	3.66272e+09	0.068457	0.0647956	0.0654405	0.0617791	0.068457	0.0647956	0.00366143	1.22837e+06	348056	60259.5	0.109122	0.013663	3460100	4.89715e+08	-5.57894e+08	0.133702	-0.152317	#REF!	0.07872	1996-04-15
000055	2015	C33	1.45462e+07	0	0	0	0	1.04897e+07	3.35329e+08	3.60365e+08	3.45818e+08	3.35329e+08	3.49875e+08	3.45818e+08	3.60365e+08	4.46415e+09	0.0807242	0.0774657	0.0783744	0.075116	0.0807242	0.0774657	0.00325845	1.39228e+06	400953	63216.6	0.31581	0.015379	3641900	4.62649e+08	-3.60115e+08	0.103637	-0.0806683	#REF!	0.065637	1996-04-15
000055	2016	C33	0	2232200		2.85626e+07		1.2105e+07	3.33796e+08	3.76695e+08	3.76695e+08	3.6459e+08	3.6459e+08	3.76695e+08	3.76695e+08	6.78705e+09	0.0555021	0.0555021	0.0537185	0.0537185	0.0555021	0.0555021	0	1.55007e+06	486557	68303.9	0.648273	0.016336	3644900	5.06819e+08	4.65717e+08	0.0746744	0.0686185	#REF!	0.040896	1996-04-15
000055	2017	C33	0	0		2.85626e+07		3.41421e+07	2.25379e+09	2.3165e+09	2.3165e+09	2.28236e+09	2.28236e+09	2.3165e+09	2.3165e+09	7.62542e+09	0.303786	0.303786	0.299309	0.299309	0.303786	0.303786	0	1.67677e+06	543790	70645.6	-0.298867	0.01619	4417100	4.68118e+08	5.57833e+08	0.0613892	0.0731544	#REF!	0.051847	1996-04-15
000055	2018	C33	0	0		2.1674e+07		7.01057e+07	5.25644e+09	5.34822e+09	5.34822e+09	5.27812e+09	5.27812e+09	5.34822e+09	5.34822e+09	1.06589e+10	0.501763	0.501763	0.495186	0.495186	0.501763	0.501763	0	1.82674e+06	551686	73208.4	0.034338	0.017929	4006600	4.55274e+08	3.87103e+08	0.0427132	0.0363175	#REF!	0.045922	1996-04-15
000055	2019	C33	1.03301e+07	0				5.72222e+07	5.52239e+09	5.58994e+09	5.57961e+09	5.52239e+09	5.53272e+09	5.57961e+09	5.58994e+09	1.137e+10	0.491641	0.490733	0.486609	0.4857	0.491641	0.490733	0.00090854	1.98649e+06	576009	77189.5	-0.014082	0.020563	4392700	4.77333e+08	-5.28483e+06	0.0419819	-0.000464806	#REF!	0.056706	1996-04-15
000058	2009	L71	0	0	0	3.84357e+06	0	1.19732e+08	4.42503e+08	5.66079e+08	5.66079e+08	4.46347e+08	4.46347e+08	5.66079e+08	5.66079e+08	1.35949e+09	0.41639	0.41639	0.328319	0.328319	0.41639	0.41639	0	606225	220002	38246	-0.089037	0.09215	1341200	1.89517e+08	7.51026e+07	0.139403	0.0552432	#REF!	0.145871	1996-12-26
000058	2010	L71	0	0		808298	0	1.41243e+08	5.84274e+08	7.26325e+08	7.26325e+08	5.85083e+08	5.85083e+08	7.26325e+08	7.26325e+08	1.46627e+09	0.495355	0.495355	0.399027	0.399027	0.495355	0.495355	0	725852	266622	44628.2	0.354499	0.092228	1279400	5.88821e+07	1.09494e+08	0.0401577	0.0746753	#REF!	0.096326	1996-12-26
000058	2011	L71	0	0	3534300	587411		1.32408e+08	5.18939e+08	6.51935e+08	6.51935e+08	5.23061e+08	5.23061e+08	6.55469e+08	6.55469e+08	1.67358e+09	0.389544	0.389544	0.312539	0.312539	0.391656	0.391656	0	851591	289848	50748.5	0.113303	0.092229	1678700	4.5927e+07	6.95477e+07	0.0274423	0.0415561	#REF!	0.150658	1996-12-26
000058	2012	L72	0	0	1.35557e+08	651735	0	1.33105e+08	5.00165e+08	6.33922e+08	6.33922e+08	6.36374e+08	6.36374e+08	7.69479e+08	7.69479e+08	1.7407e+09	0.364177	0.364177	0.365586	0.365586	0.442052	0.442052	0	974149	308664	54659.8	0.061723	0.092245	1823600	4.31665e+07	-4.59875e+07	0.0247984	-0.026419	#REF!	0.112101	1996-12-26
000058	2013	L72	0	0	2.43871e+08	562531	0	1.45898e+08	4.81517e+08	6.27978e+08	6.27978e+08	7.25951e+08	7.25951e+08	8.7185e+08	8.7185e+08	2.13494e+09	0.294143	0.294143	0.340034	0.340034	0.408372	0.408372	0	1.10652e+06	337291	58574.4	0.287944	0.091819	2112100	4.18767e+07	-1.22531e+08	0.0196149	-0.057393	#REF!	0.078246	1996-12-26
000058	2014	L72	0	0	4.52517e+08	3.435e+07	0	8.21002e+07	4.62563e+08	5.79013e+08	5.79013e+08	9.4943e+08	9.4943e+08	1.03153e+09	1.03153e+09	2.65972e+09	0.217697	0.217697	0.356966	0.356966	0.387834	0.387834	0	1.22837e+06	348056	60259.5	0.140595	0.091747	2364900	4.14083e+07	-4.27934e+08	0.0155687	-0.160894	#REF!	0.066642	1996-12-26
000058	2015	L72	0	0	4.75521e+08	3.454e+07	0	1.85123e+08	4.43852e+08	6.63514e+08	6.63514e+08	9.53913e+08	9.53913e+08	1.13904e+09	1.13904e+09	2.61466e+09	0.253767	0.253767	0.364832	0.364832	0.435634	0.435634	0	1.39228e+06	400953	63216.6	0.08834	0.091597	2251100	3.75244e+07	-1.24535e+07	0.0143515	-0.00476296	#REF!	0.059637	1996-12-26
000058	2016	L72	0	0	4.80405e+08	3.44787e+07		1.83649e+08	4.2517e+08	6.43297e+08	6.43297e+08	9.40054e+08	9.40054e+08	1.1237e+09	1.1237e+09	2.54828e+09	0.252444	0.252444	0.368898	0.368898	0.440966	0.440966	0	1.55007e+06	486557	68303.9	-0.093252	0.091624	2268200	3.91818e+07	-1.2003e+08	0.0153758	-0.0471025	#REF!	0.089297	1996-12-26
000058	2017	L72	0	0	3.99387e+08	3.41613e+07		2.11973e+08	6.76888e+08	9.23023e+08	9.23023e+08	1.11044e+09	1.11044e+09	1.32241e+09	1.32241e+09	6.99259e+09	0.132	0.132	0.158802	0.158802	0.189116	0.189116	0	1.67677e+06	543790	70645.6	1.94669	0.321553	2141600	6.2405e+07	5.07387e+08	0.00892445	0.0725606	#REF!	0.072694	1996-12-26
000058	2018	L72	0	0		3.40697e+07		1.72684e+08	1.41292e+09	1.61967e+09	1.61967e+09	1.44699e+09	1.44699e+09	1.61967e+09	1.61967e+09	7.12801e+09	0.227226	0.227226	0.203	0.203	0.227226	0.227226	0	1.82674e+06	551686	73208.4	-0.189531	0.321548	1777200	5.93514e+07	1.67674e+08	0.0083265	0.0235233	#REF!	0.075961	1996-12-26
000058	2019	L72	550411000	0				2.19623e+08	1.32873e+09	2.09877e+09	1.54836e+09	1.32873e+09	1.87914e+09	1.54836e+09	2.09877e+09	6.1906e+09	0.339025	0.250114	0.303548	0.214637	0.339025	0.250114	0.0889108	1.98649e+06	576009	77189.5	-0.070096	0.32154	1421600	6.17825e+07	4.30499e+08	0.00998006	0.0695408	#REF!	0.089645	1996-12-26
000060	2009	C32	1.68045e+06	0	15700000	2.5201e+08	0	1.36114e+08	3.51003e+07	4.24904e+08	4.23224e+08	3.0281e+08	3.04491e+08	4.38924e+08	4.40604e+08	1.1647e+10	0.0364818	0.0363376	0.0261432	0.025999	0.0378298	0.0376855	0.000144282	606225	220002	38246	0.014702	0.103746	5883600	3.86082e+09	5.01604e+08	0.331486	0.0430672	#REF!	0.083186	1997-01-23
000060	2010	C32	9.57444e+07	0	18700000	1.10793e+08	0	1.88366e+08	2.66105e+07	4.21514e+08	3.2577e+08	1.56104e+08	251848315	3.4447e+08	4.40214e+08	1.45709e+10	0.0289286	0.0223576	0.0172844	0.0107134	0.0302119	0.023641	0.00657094	725852	266622	44628.2	0.27407	0.105547	6029100	4.2253e+09	1.94263e+09	0.289982	0.133323	#REF!	0.070286	1997-01-23
000060	2011	C32	2.42425e+07	0	15600000	1.73796e+07	0	2.02816e+08	2.55372e+07	2.69975e+08	2.45733e+08	5.85167e+07	8.27593e+07	2.61333e+08	2.85575e+08	1.40424e+10	0.0192257	0.0174993	0.00589353	0.00416715	0.0203366	0.0186103	0.00172638	851591	289848	50748.5	0.936871	0.10518	5751100	4.02993e+09	1.0722e+09	0.286983	0.0763546	#REF!	0.037393	1997-01-23
000060	2012	C32	2.83311e+06	0	14700000	1.79088e+07	0	1.80536e+08	2.41542e+07	2.25432e+08	2.22599e+08	5.6763e+07	5.95961e+07	2.37299e+08	2.40132e+08	1.40732e+10	0.0160185	0.0158172	0.00423473	0.00403342	0.0170631	0.0168618	0.000201313	974149	308664	54659.8	-0.012584	0.105632	5765770	3.93618e+09	1.48701e+09	0.279693	0.105663	#REF!	0.037513	1997-01-23
000060	2013	C32	2.9991e+06	0	14700000	1.51693e+07	0	2.00011e+08	2.27713e+07	2.4095e+08	2.37951e+08	5.26406e+07	5.56397e+07	2.52651e+08	2.5565e+08	1.44497e+10	0.0166752	0.0164676	0.00385059	0.00364303	0.0176925	0.0174849	0.000207555	1.10652e+06	337291	58574.4	0.14773	0.106411	6111500	4.02385e+09	9.71028e+08	0.278473	0.0672007	#REF!	0.028314	1997-01-23
000060	2014	C32	3.42864e+06	0	0	3.32773e+07	0	2.47889e+08	1.99297e+07	3.04525e+08	301095915	5.3207e+07	5.66357e+07	301095915	3.04525e+08	1.42158e+10	0.0214216	0.0211804	0.003984	0.00374281	0.0214216	0.0211804	0.000241186	1.22837e+06	348056	60259.5	0.163673	0.106158	5710100	4.50675e+09	859415243	0.317025	0.060455	#REF!	0.022907	1997-01-23
000060	2015	C32	1.32995e+08	0	0	6.78161e+07	0	2.78599e+08	1.60619e+07	4.95471e+08	3.62477e+08	8.3878e+07	2.16873e+08	3.62477e+08	4.95471e+08	1.58828e+10	0.0311954	0.0228219	0.0136545	0.00528105	0.0311954	0.0228219	0.00837347	1.39228e+06	400953	63216.6	-0.310741	0.091888	5041600	4.94977e+09	3.35016e+08	0.311643	0.0210929	#REF!	0.0302	1997-01-23
000060	2016	C32	7.11267e+07	0		4.70891e+07		4.2677e+08	2.90373e+07	574023537	5.02897e+08	7.61264e+07	1.47253e+08	5.02897e+08	574023537	1.69691e+10	0.0338276	0.029636	0.00867772	0.00448618	0.0338276	0.029636	0.00419154	1.55007e+06	486557	68303.9	-0.110923	0.091548	5334800	5.08428e+09	1.40637e+09	0.29962	0.0828783	#REF!	0.035004	1997-01-23
000060	2017	C32	5.17596e+07	0		4.21166e+07	5.53417e+07	4.55512e+08	4.96268e+07	6.54357e+08	6.02597e+08	1.47085e+08	1.98845e+08	6.02597e+08	6.54357e+08	1.88688e+10	0.0346792	0.0319361	0.0105383	0.00779513	0.0346792	0.0319361	0.00274313	1.67677e+06	543790	70645.6	0.259476	0.078461	11909900	5.42062e+09	2.46924e+09	0.287279	0.130864	#REF!	0.039114	1997-01-23
000060	2018	C32	4.54005e+07	0		3.83305e+07	8.52035e+07	5.63771e+08	4.72185e+07	7.79924e+08	7.34523e+08	1.70752e+08	2.16153e+08	7.34523e+08	7.79924e+08	1.95063e+10	0.0399831	0.0376556	0.0110812	0.00875369	0.0399831	0.0376556	0.00232748	1.82674e+06	551686	73208.4	0.052557	0.078381	8445900	5.97606e+09	1.97177e+09	0.306365	0.101084	#REF!	0.023606	1997-01-23
000060	2019	C32	5.76261e+08	1.42534e+07				6.09917e+08	5.37044e+07	1.25414e+09	6.77875e+08	6.79579e+07	6.44219e+08	6.77875e+08	1.25414e+09	2.03206e+10	0.0617174	0.033359	0.0317027	0.00334428	0.0617174	0.033359	0.0283585	1.98649e+06	576009	77189.5	0.142116	0.078477	9374500	7.23536e+09	2.22132e+09	0.356061	0.109314	#REF!	0.023397	1997-01-23
000061	2009	F51	0	0		6199690	0	3.08943e+08	5.47513e+08	8.62656e+08	8.62656e+08	5.53713e+08	5.53713e+08	8.62656e+08	8.62656e+08	7.011e+09	0.123043	0.123043	0.0789777	0.0789777	0.123043	0.123043	0	606225	220002	38246	-0.026595	0.051648	1647632	1.47338e+09	5.16513e+08	0.210153	0.0736717	#REF!	0.234548	1997-01-10
000061	2010	F51	0	0		7199640	0	5.2621e+08	6.31358e+08	1.16477e+09	1.16477e+09	6.38557e+08	6.38557e+08	1.16477e+09	1.16477e+09	9.11276e+09	0.127817	0.127817	0.0700729	0.0700729	0.127817	0.127817	0	725852	266622	44628.2	0.100217	0.051947	1826014	1.63646e+09	6.63279e+08	0.179579	0.0727858	#REF!	0.244332	1997-01-10
000061	2011	F51	0	0		3479826	0	8.40089e+08	6.78072e+08	1.52164e+09	1.52164e+09	6.81552e+08	6.81552e+08	1.52164e+09	1.52164e+09	9.46894e+09	0.160698	0.160698	0.0719776	0.0719776	0.160698	0.160698	0	851591	289848	50748.5	0.309932	0.052186	1997657	2.70005e+09	-2.72866e+08	0.285148	-0.028817	#REF!	0.214453	1997-01-10
000061	2012	L72	0	0	0	4559772	0	1.24288e+09	6.51064e+08	1.8985e+09	1.8985e+09	6.55624e+08	6.55624e+08	1.8985e+09	1.8985e+09	1.06166e+10	0.178823	0.178823	0.0617544	0.0617544	0.178823	0.178823	0	974149	308664	54659.8	-0.063321	0.065018	1358031	2.9218e+09	2.84607e+08	0.27521	0.0268077	#REF!	0.234677	1997-01-10
000061	2013	L72	0	0	0	4479776	0	1.33142e+09	7.88274e+08	2.12418e+09	2.12418e+09	7.92754e+08	7.92754e+08	2.12418e+09	2.12418e+09	1.22234e+10	0.17378	0.17378	0.0648555	0.0648555	0.17378	0.17378	0	1.10652e+06	337291	58574.4	0.289336	0.074051	1963038	2.78767e+09	1.90203e+08	0.228061	0.0155606	#REF!	0.179921	1997-01-10
000061	2014	L72	0	0	1.38767e+08	58018776	0	1.42002e+09	8.51251e+08	2.32929e+09	2.32929e+09	1.04804e+09	1.04804e+09	2.46806e+09	2.46806e+09	1.38052e+10	0.168726	0.168726	0.0759163	0.0759163	0.178778	0.178778	0	1.22837e+06	348056	60259.5	-0.239961	0.098223	2.09272e+06	3.07861e+09	7.22412e+08	0.223005	0.0523291	#REF!	0.246013	1997-01-10
000061	2015	L72	0	0	2.23606e+08	50172776	0	1.50139e+09	2.76956e+09	4.32113e+09	4.32113e+09	3.04334e+09	3.04334e+09	4.54473e+09	4.54473e+09	1.61315e+10	0.267869	0.267869	0.188659	0.188659	0.281731	0.281731	0	1.39228e+06	400953	63216.6	0.053635	0.109256	2.17618e+06	2840403688	1.16263e+09	0.176078	0.0720724	#REF!	0.243664	1997-01-10
000061	2016	L72	0	0	3.1206e+08	44543000		1.62979e+09	6.53551e+09	8209835379	8209835379	6.89211e+09	6.89211e+09	8.5219e+09	8.5219e+09	1.72492e+10	0.475955	0.475955	0.399561	0.399561	0.494046	0.494046	0	1.55007e+06	486557	68303.9	0.163204	0.120359	3180300	1.93763e+09	5.27937e+08	0.112332	0.0306065	#REF!	0.198316	1997-01-10
000061	2017	L72	0	0	3.54864e+08	34543000		2.19808e+09	7.03349e+09	9.26612e+09	9.26612e+09	7.4229e+09	7.4229e+09	9.62098e+09	9.62098e+09	1.88434e+10	0.491743	0.491743	0.393925	0.393925	0.510575	0.510575	0	1.67677e+06	543790	70645.6	0.210983	0.120359	3035300	1.63301e+09	7.71773e+08	0.0866622	0.0409571	#REF!	0.158004	1997-01-10
000061	2018	L72	0	0	2.30359e+08	3.0004e+07		2.36055e+09	7096812991	9.48736e+09	9.48736e+09	7.35718e+09	7.35718e+09	9.71772e+09	9.71772e+09	1.89997e+10	0.499343	0.499343	0.387226	0.387226	0.511467	0.511467	0	1.82674e+06	551686	73208.4	-0.058957	0.150644	3323800	1.92538e+09	1.24742e+09	0.101337	0.0656549	#REF!	0.166559	1997-01-10
000061	2019	L72	0	0	1.91593e+08			2.29268e+09	7.34266e+09	9.63534e+09	9.63534e+09	7.53425e+09	7.53425e+09	9.82693e+09	9.82693e+09	19600592081	0.491584	0.491584	0.384389	0.384389	0.501359	0.501359	0	1.98649e+06	576009	77189.5	0.239311	0.150644	2349300	2.02547e+09	9.28067e+08	0.103337	0.0473489	#REF!	0.139492	1997-01-10
000066	2009	C39	1.48527e+08	0		2.16932e+07	0	2.74179e+08	4.81732e+08	9.26131e+08	7.77604e+08	5.03425e+08	6.51952e+08	7.77604e+08	9.26131e+08	2.74454e+10	0.0337444	0.0283327	0.0237545	0.0183428	0.0337444	0.0283327	0.00541172	606225	220002	38246	4.73982	0.229263	2175000	3.37018e+09	7.83959e+08	0.122796	0.0285643	#REF!	0.025101	1997-06-26
000066	2010	C39	4.48125e+08	0		1.42719e+07	0	3.61276e+08	5.53373e+08	1.37705e+09	9.2892e+08	5.67644e+08	1.01577e+09	9.2892e+08	1.37705e+09	3.29248e+10	0.041824	0.0282134	0.0308512	0.0172407	0.041824	0.0282134	0.0136106	725852	266622	44628.2	2.68032	0.291512	2428000	3.42296e+09	-1.41314e+09	0.103963	-0.0429204	#REF!	0.022607	1997-06-26
000066	2011	C39	2.62716e+08	0		2.99228e+07	0	2.97649e+08	5.50461e+08	1.14075e+09	8.78033e+08	5.80384e+08	8.431e+08	8.78033e+08	1.14075e+09	3.28003e+10	0.0347786	0.026769	0.025704	0.0176945	0.0347786	0.026769	0.00800956	851591	289848	50748.5	-0.083606	0.291498	2736500	3.23918e+09	6.37063e+08	0.0987547	0.0194225	#REF!	0.031856	1997-06-26
000066	2012	C39	1.23856e+08	0	0	2.67277e+07	0	2.61718e+08	5.46895e+08	9.59197e+08	8.35341e+08	5.73623e+08	6.97478e+08	8.35341e+08	9.59197e+08	3.91836e+10	0.0244795	0.0213186	0.0178003	0.0146393	0.0244795	0.0213186	0.00316091	974149	308664	54659.8	0.042942	0.290724	2554400	3.97892e+09	4.56284e+09	0.101545	0.116448	#REF!	0.041754	1997-06-26
000066	2013	C39	2.85506e+08	0	0	5.02059e+07	0	3.90646e+08	6.368e+08	1.36316e+09	1.07765e+09	6.87006e+08	9.72512e+08	1.07765e+09	1.36316e+09	3.92255e+10	0.0347518	0.0274732	0.0247928	0.0175143	0.0347518	0.0274732	0.00727857	1.10652e+06	337291	58574.4	-0.023736	0.291478	2419100	3.69879e+09	6.45084e+08	0.0942956	0.0164455	#REF!	0.04106	1997-06-26
000066	2014	C39	13321063	545202900	0	6.98205e+07	0	4.39288e+08	1.08504e+09	2.15267e+09	2.13935e+09	1.70006e+09	1.71339e+09	2.13935e+09	2.15267e+09	4.05517e+10	0.0530846	0.0527562	0.0422519	0.0419234	0.0530846	0.0527562	0.000328496	1.22837e+06	348056	60259.5	-0.00839	0.291123	3137600	3.57661e+09	2.60362e+09	0.0881988	0.0642049	#REF!	0.042035	1997-06-26
000066	2015	C39	3.8396e+08	1106022420	0	6.42508e+07	0	4.45128e+08	1.14389e+09	3.14325e+09	2.75929e+09	2.31416e+09	2.69812e+09	2.75929e+09	3.14325e+09	3.94561e+10	0.0796645	0.0699332	0.0683829	0.0586516	0.0796645	0.0699332	0.00973133	1.39228e+06	400953	63216.6	-0.055301	0.290761	3280000	3.65648e+09	1.68741e+09	0.0926721	0.0427669	#REF!	0.038885	1997-06-26
000066	2016	C39	0	2.47587e+06		3.46525e+07		3.78438e+07	3.46341e+08	4.21314e+08	4.21314e+08	3.8347e+08	3.8347e+08	4.21314e+08	4.21314e+08	4.08609e+10	0.0103109	0.0103109	0.00938476	0.00938476	0.0103109	0.0103109	0	1.55007e+06	486557	68303.9	-0.052206	0.290854	2998700	5.63037e+08	2.07458e+09	0.0137794	0.0507719	#REF!	0.042337	1997-06-26
000066	2017	C39	0	2.03955e+06		1.86592e+09		7.08734e+07	9.63244e+08	2.90208e+09	2.90208e+09	2.83121e+09	2.83121e+09	2.90208e+09	2.90208e+09	1.52016e+10	0.190906	0.190906	0.186244	0.186244	0.190906	0.190906	0	1.67677e+06	543790	70645.6	-0.862475	0.167545	2186900	1.85973e+09	-4.02661e+08	0.122338	-0.0264881	#REF!	0.116359	1997-06-26
000066	2018	C39	0	2.73122e+06		3.71503e+08		3.09387e+08	9.22711e+08	1.60633e+09	1.60633e+09	1.29695e+09	1.29695e+09	1.60633e+09	1.60633e+09	1.60022e+10	0.100382	0.100382	0.0810478	0.0810478	0.100382	0.100382	0	1.82674e+06	551686	73208.4	0.052872	0.166268	4167100	1.91959e+09	4.486e+07	0.119958	0.00280336	#REF!	0.060574	1997-06-26
000066	2019	C39	4.18768e+08	0				6.47687e+08	2.775e+09	3.84145e+09	3.42268e+09	2.775e+09	3.19376e+09	3.42268e+09	3.84145e+09	2.16707e+10	0.177265	0.157941	0.147377	0.128053	0.177265	0.157941	0.0193242	1.98649e+06	576009	77189.5	0.083351	0.165598	6168900	2.78157e+09	1.09154e+08	0.128356	0.00503693	#REF!	0.054171	1997-06-26
000070	2009	C39	904600	0		984316	0	6.97217e+07	3.20463e+07	1.03657e+08	1.02752e+08	3.30306e+07	3.39352e+07	1.02752e+08	1.03657e+08	1.22779e+09	0.0844255	0.0836887	0.0276392	0.0269025	0.0844255	0.0836887	0.00073677	606225	220002	38246	0.239172	0.245806	1474300	1.548e+08	2.44003e+07	0.12608	0.0198733	#REF!	0.05791	2000-05-11
000070	2010	C39	1.71787e+06	0		0	0	2.20432e+06	3.21758e+07	3.6098e+07	3.43802e+07	3.21758e+07	3.38937e+07	3.43802e+07	3.6098e+07	1.59635e+09	0.0226129	0.0215367	0.021232	0.0201559	0.0226129	0.0215367	0.00107612	725852	266622	44628.2	0.221102	0.245882	1739000	2.03886e+08	6.7072e+07	0.12772	0.0420158	#REF!	0.09886	2000-05-11
000070	2011	C39	0	0		0	0	2.37464e+06	3.05659e+07	3.29405e+07	3.29405e+07	3.05659e+07	3.05659e+07	3.29405e+07	3.29405e+07	1.82034e+09	0.0180958	0.0180958	0.0167913	0.0167913	0.0180958	0.0180958	0	851591	289848	50748.5	0.172174	0.244734	1877300	5.12756e+08	-4.83456e+07	0.281682	-0.0265586	#REF!	0.077541	2000-05-11
000070	2012	C38	0	0	0	0	0	2.57133e+06	2.01561e+08	2.04132e+08	2.04132e+08	2.01561e+08	2.01561e+08	2.04132e+08	2.04132e+08	1.99167e+09	0.102493	0.102493	0.101202	0.101202	0.102493	0.102493	0	974149	308664	54659.8	0.291311	0.244734	1467550	3.35019e+08	8.14699e+07	0.16821	0.0409053	#REF!	0.0764	2000-05-11
000070	2013	C38	0	0	0	0	0	2.54001e+06	1.91776e+08	1.94316e+08	1.94316e+08	1.91776e+08	1.91776e+08	1.94316e+08	1.94316e+08	2.25347e+09	0.0862297	0.0862297	0.0851026	0.0851026	0.0862297	0.0862297	0	1.10652e+06	337291	58574.4	-0.023686	0.20878	1825100	4.24144e+08	1.44024e+07	0.188218	0.0063912	#REF!	0.077425	2000-05-11
000070	2014	C38	0	0	0	0	0	2.44024e+06	2.20058e+08	2.22499e+08	2.22499e+08	2.20058e+08	2.20058e+08	2.22499e+08	2.22499e+08	2.60814e+09	0.0853094	0.0853094	0.0843738	0.0843738	0.0853094	0.0853094	0	1.22837e+06	348056	60259.5	0.217122	0.208582	2053900	4.78883e+08	1.43097e+08	0.183611	0.0548656	#REF!	0.07986	2000-05-11
000070	2015	C38	0	0	0	0	0	4.78516e+06	2.09156e+08	2.13941e+08	2.13941e+08	2.09156e+08	2.09156e+08	2.13941e+08	2.13941e+08	4.04445e+09	0.0528973	0.0528973	0.0517142	0.0517142	0.0528973	0.0528973	0	1.39228e+06	400953	63216.6	0.280434	0.158616	2287700	5.31716e+08	1.78889e+08	0.131468	0.0442308	#REF!	0.075219	2000-05-11
000070	2016	C38	0	0				8.42912e+07	3.89225e+08	4.73516e+08	4.73516e+08	3.89225e+08	3.89225e+08	4.73516e+08	4.73516e+08	5.06549e+09	0.0934789	0.0934789	0.0768386	0.0768386	0.0934789	0.0934789	0	1.55007e+06	486557	68303.9	0.882775	0.158616	2450000	5.85285e+08	3.00472e+08	0.115544	0.0593175	#REF!	0.06865	2000-05-11
000070	2017	C38	0	0				8.32908e+07	3.75336e+08	4.58627e+08	4.58627e+08	3.75336e+08	3.75336e+08	4.58627e+08	4.58627e+08	6.08709e+09	0.0753442	0.0753442	0.061661	0.061661	0.0753442	0.0753442	0	1.67677e+06	543790	70645.6	0.186595	0.158616	2483100	575190313	2.52936e+08	0.0944935	0.0415528	#REF!	0.063662	2000-05-11
000070	2018	C38	2.43184e+06	0				8.33018e+07	3.32042e+08	4.17775e+08	4.15343e+08	3.32042e+08	3.34473e+08	4.15343e+08	4.17775e+08	7.55308e+09	0.0553119	0.0549899	0.044283	0.0439611	0.0553119	0.0549899	0.000321967	1.82674e+06	551686	73208.4	0.042559	0.158616	2286600	6.96872e+08	-8.11352e+07	0.0922632	-0.010742	#REF!	0.018537	2000-05-11
000070	2019	C38	6.01115e+07	0				8.15716e+07	3.73425e+08	5.15108e+08	4.54996e+08	3.73425e+08	4.33536e+08	4.54996e+08	5.15108e+08	7.62376e+09	0.0675661	0.0596814	0.0568665	0.0489817	0.0675661	0.0596814	0.00788476	1.98649e+06	576009	77189.5	-0.184033	0.132418	2728300	5.82749e+08	-2.54984e+08	0.0764385	-0.0334459	#REF!	0.027651	2000-05-11
000078	2009	C27	125409	0		359916	0	3.77075e+08	1.43252e+08	5.20812e+08	5.20687e+08	1.43611e+08	1.43737e+08	5.20687e+08	5.20812e+08	3.16475e+09	0.164566	0.164527	0.045418	0.0453784	0.164566	0.164527	3.96268e-05	606225	220002	38246	0.225266	0.105919	1037500	4.45081e+08	2.06344e+08	0.140637	0.0652007	#REF!	0.061363	1998-12-18
000078	2010	C27	134460	0		4.17002e+06	0	3.05797e+08	1.91428e+08	5.01529e+08	5.01395e+08	1.95598e+08	1.95732e+08	5.01395e+08	5.01529e+08	4.14779e+09	0.120915	0.120882	0.0471896	0.0471572	0.120915	0.120882	3.24172e-05	725852	266622	44628.2	0.475642	0.076492	1522900	4.12381e+08	4.09567e+07	0.0994219	0.00987436	#REF!	0.051921	1998-12-18
000078	2011	C27	132869	0		1.98626e+06	0	3.04122e+07	1.8006e+08	2.12591e+08	2.12459e+08	1.82046e+08	1.82179e+08	2.12459e+08	2.12591e+08	4.83532e+09	0.0439663	0.0439389	0.0376768	0.0376493	0.0439663	0.0439389	2.74787e-05	851591	289848	50748.5	0.326572	0.076493	2350000	4.12521e+08	-1.90335e+08	0.085314	-0.0393634	#REF!	0.044218	1998-12-18
000078	2012	F52	140924	0	0	2.05828e+06	0	30640000	1.53004e+08	1.85843e+08	1.85702e+08	1.55062e+08	1.55203e+08	1.85702e+08	1.85843e+08	5.86352e+09	0.0316948	0.0316707	0.0264692	0.0264452	0.0316948	0.0316707	2.40341e-05	974149	308664	54659.8	0.2098	0.076504	2650000	4.31711e+08	-8.17256e+07	0.0736267	-0.013938	#REF!	0.046173	1998-12-18
000078	2013	F52	0	0	0	8.1552e+07	0	2.75637e+06	2.22931e+08	3.0724e+08	3.0724e+08	3.04483e+08	3.04483e+08	3.0724e+08	3.0724e+08	8.01924e+09	0.0383128	0.0383128	0.0379691	0.0379691	0.0383128	0.0383128	0	1.10652e+06	337291	58574.4	0.245467	0.067157	2350000	5.85603e+08	-1.23072e+08	0.0730247	-0.0153471	#REF!	0.042569	1998-12-18
000078	2014	F52	0	0	0	2.9743e+07	0	1.89027e+07	2.77993e+08	3.26639e+08	3.26639e+08	3.07736e+08	3.07736e+08	3.26639e+08	3.26639e+08	9.63171e+09	0.0339129	0.0339129	0.0319503	0.0319503	0.0339129	0.0339129	0	1.22837e+06	348056	60259.5	0.2263	0.060928	2350000	6.76375e+08	-1.17481e+08	0.0702238	-0.0121973	#REF!	0.040027	1998-12-18
000078	2015	F52	0	0	0	2.18076e+07	0	1.67166e+07	2.2184e+08	2.60364e+08	2.60364e+08	2.43648e+08	2.43648e+08	2.60364e+08	2.60364e+08	1.27623e+10	0.0204011	0.0204011	0.0190913	0.0190913	0.0204011	0.0204011	0	1.39228e+06	400953	63216.6	0.134191	0.058457	2790000	4.55884e+08	9.05071e+07	0.0357213	0.00709178	#REF!	0.042034	1998-12-18
000078	2016	F52	0	0		170756698		4.42583e+07	2.15168e+08	4.30183e+08	4.30183e+08	3.85924e+08	3.85924e+08	4.30183e+08	4.30183e+08	1.66615e+10	0.025819	0.025819	0.0231627	0.0231627	0.025819	0.025819	0	1.55007e+06	486557	68303.9	0.223803	0.211088	2376800	4.86912e+08	-1.49699e+09	0.0292238	-0.0898477	#REF!	0.033656	1998-12-18
000078	2017	F52	0	0		170423050		2.54541e+08	2.06706e+08	6.31671e+08	6.31671e+08	3.77129e+08	3.77129e+08	6.31671e+08	6.31671e+08	3.08644e+10	0.020466	0.020466	0.0122189	0.0122189	0.020466	0.020466	0	1.67677e+06	543790	70645.6	0.832999	0.21168	4609200	7.4631e+08	-2.43291e+09	0.0241803	-0.0788259	#REF!	0.026624	1998-12-18
000078	2018	F52	0	0		175223050		2.93367e+08	1.97114e+08	6.65704e+08	6.65704e+08	3.72337e+08	3.72337e+08	6.65704e+08	6.65704e+08	4.11267e+10	0.0161867	0.0161867	0.00905341	0.00905341	0.0161867	0.0161867	0	1.82674e+06	551686	73208.4	0.538952	0.211531	6030000	9.05901e+08	-1.13518e+09	0.022027	-0.0276019	#REF!	0.030602	1998-12-18
000078	2019	F52	13160000	0				3.30301e+08	1.87901e+08	5.31363e+08	5.18203e+08	1.87901e+08	2.01061e+08	5.18203e+08	5.31363e+08	4.11683e+10	0.0129071	0.0125874	0.00488389	0.00456423	0.0129071	0.0125874	0.000319664	1.98649e+06	576009	77189.5	0.081077	0.194193	6931700	9.92118e+08	2.26862e+09	0.0240991	0.0551061	#REF!	0.029	1998-12-18
000089	2009	G58	0	0	0	0	0	7.36115e+08	1.79441e+08	9.15556e+08	9.15556e+08	1.79441e+08	1.79441e+08	9.15556e+08	9.15556e+08	5.79077e+09	0.158106	0.158106	0.0309874	0.0309874	0.158106	0.158106	0	606225	220002	38246	0.096924	0.376899	1498950	2.51781e+09	5.79918e+08	0.434798	0.100145	#REF!	0.037611	1998-04-20
000089	2010	G58	0	0		0	0	7.31123e+08	1.73559e+08	9.04681e+08	9.04681e+08	1.73559e+08	1.73559e+08	9.04681e+08	9.04681e+08	6.53607e+09	0.138414	0.138414	0.026554	0.026554	0.138414	0.138414	0	725852	266622	44628.2	0.142387	0.376862	1608787	2.67357e+09	9.1238e+08	0.409049	0.139592	#REF!	0.03637	1998-04-20
000089	2011	G58	0	0		0	0	7.64046e+08	1.67676e+08	9.31722e+08	9.31722e+08	1.67676e+08	1.67676e+08	9.31722e+08	9.31722e+08	9.16406e+09	0.101671	0.101671	0.0182972	0.0182972	0.101671	0.101671	0	851591	289848	50748.5	0.22842	0.376885	1912076	2.54886e+09	7.50086e+08	0.278137	0.0818508	#REF!	0.031773	1998-04-20
000089	2012	G56	0	0	0	0	0	7.83107e+08	1.61794e+08	9.44901e+08	9.44901e+08	1.61794e+08	1.61794e+08	9.44901e+08	9.44901e+08	1.04025e+10	0.0908338	0.0908338	0.0155534	0.0155534	0.0908338	0.0908338	0	974149	308664	54659.8	0.059982	0.376614	1950000	2.30661e+09	8.35744e+08	0.221735	0.0803405	#REF!	0.032332	1998-04-20
000089	2013	G56	0	0	0	0	0	7.5564e+08	1.55912e+08	9.11551e+08	9.11551e+08	1.55912e+08	1.55912e+08	9.11551e+08	9.11551e+08	1.18613e+10	0.0768508	0.0768508	0.0131446	0.0131446	0.0768508	0.0768508	0	1.10652e+06	337291	58574.4	0.029568	0.376225	1925000	9.1844e+09	9.2739e+08	0.774315	0.0781861	#REF!	0.032966	1998-04-20
000089	2014	G56	0	0	0	891176	0	7.40255e+08	8.59081e+08	1.60023e+09	1.60023e+09	8.59972e+08	8.59972e+08	1.60023e+09	1.60023e+09	1.26976e+10	0.126026	0.126026	0.0677274	0.0677274	0.126026	0.126026	0	1.22837e+06	348056	60259.5	0.167635	0.37598	2100000	8.23469e+09	9.02946e+08	0.648526	0.0711118	#REF!	0.029198	1998-04-20
000089	2015	G56	0	0	0	891176	0	710956233	8.20519e+08	1.53237e+09	1.53237e+09	8.2141e+08	8.2141e+08	1.53237e+09	1.53237e+09	11955019714	0.128178	0.128178	0.0687084	0.0687084	0.128178	0.128178	0	1.39228e+06	400953	63216.6	-0.00698	0.324885	2201300	7.88721e+09	1.18291e+09	0.659741	0.0989468	#REF!	0.019653	1998-04-20
000089	2016	G56	0	0		391176		7.25947e+08	7.82957e+08	1.5093e+09	1.5093e+09	7.83348e+08	7.83348e+08	1.5093e+09	1.5093e+09	1.24799e+10	0.120938	0.120938	0.0627689	0.0627689	0.120938	0.120938	0	1.55007e+06	486557	68303.9	0.028368	0.326029	2236800	7.6506e+09	1.14063e+09	0.613035	0.0913975	#REF!	0.027808	1998-04-20
000089	2017	G56	0	0		391176		7.57853e+08	7.45557e+08	1.5038e+09	1.5038e+09	7.45948e+08	7.45948e+08	1.5038e+09	1.5038e+09	1.31169e+10	0.114646	0.114646	0.0568694	0.0568694	0.114646	0.114646	0	1.67677e+06	543790	70645.6	0.093699	0.327793	2402600	7.3963e+09	1.08321e+09	0.563876	0.0825812	#REF!	0.027521	1998-04-20
000089	2018	G56	0	0		391176		8.0203e+08	1.2892e+08	9.31342e+08	9.31342e+08	1.29312e+08	1.29312e+08	9.31342e+08	9.31342e+08	1.34534e+10	0.069227	0.069227	0.00961179	0.00961179	0.069227	0.069227	0	1.82674e+06	551686	73208.4	0.083843	0.326411	2522000	7.57774e+09	1.05463e+09	0.563256	0.0783914	#REF!	0.028814	1998-04-20
000089	2019	G56	0	0				8.35317e+08	1.22862e+08	9.58179e+08	9.58179e+08	1.22862e+08	1.22862e+08	9.58179e+08	9.58179e+08	1.40218e+10	0.0683349	0.0683349	0.00876218	0.00876218	0.0683349	0.0683349	0	1.98649e+06	576009	77189.5	0.057601	0.329202	2686000	7.38655e+09	9.63531e+08	0.52679	0.0687165	#REF!	0.030342	1998-04-20
000090	2009	E47	0	0		1.01846e+09	0	44807000	6.44157e+08	1.70743e+09	1.70743e+09	1.66262e+09	1.66262e+09	1.70743e+09	1.70743e+09	5.88977e+09	0.289897	0.289897	0.282289	0.282289	0.289897	0.289897	0	606225	220002	38246	-0.063435	0.135134	1016200	1.97881e+08	-8.74119e+06	0.0335974	-0.00148413	#REF!	0.068972	1999-07-21
000090	2010	E47	0	0		3.59488e+09	0	44807000	8.42553e+08	4.48224e+09	4.48224e+09	4.43743e+09	4.43743e+09	4.48224e+09	4.48224e+09	10160244762	0.441154	0.441154	0.436744	0.436744	0.441154	0.441154	0	725852	266622	44628.2	0.330015	0.133355	1091500	1.68434e+08	-1.27092e+08	0.0165777	-0.0125087	#REF!	0.033335	1999-07-21
000090	2011	E47	0	0		1.27321e+09	0	5.17207e+07	8.74503e+08	2.19943e+09	2.19943e+09	2.14771e+09	2.14771e+09	2.19943e+09	2.19943e+09	7.50025e+09	0.293248	0.293248	0.286352	0.286352	0.293248	0.293248	0	851591	289848	50748.5	0.000216	0.132887	2364400	1.64646e+08	1.44613e+08	0.021952	0.0192811	#REF!	0.038515	1999-07-21
000090	2012	E48	0	0	0	1.16306e+09	0	36557000	8.55742e+08	2.05536e+09	2.05536e+09	2.0188e+09	2.0188e+09	2.05536e+09	2.05536e+09	8.57828e+09	0.2396	0.2396	0.235339	0.235339	0.2396	0.2396	0	974149	308664	54659.8	-0.13155	0.132407	2.4271e+06	1.47046e+08	6.50716e+08	0.0171417	0.0758563	#REF!	0.043975	1999-07-21
000090	2013	E48	0	0	0	8.77421e+08	0	66557000	1.11619e+09	2.06016e+09	2.06016e+09	1.99361e+09	1.99361e+09	2.06016e+09	2.06016e+09	9.79152e+09	0.210403	0.210403	0.203605	0.203605	0.210403	0.210403	0	1.10652e+06	337291	58574.4	0.465281	0.132323	2.7422e+06	2.39492e+08	5.5274e+08	0.0244591	0.0564509	#REF!	0.029445	1999-07-21
000090	2014	E48	0	0	0	9.70114e+08	0	0	1.09008e+09	2.06019e+09	2.06019e+09	2.06019e+09	2.06019e+09	2.06019e+09	2.06019e+09	1.10273e+10	0.186826	0.186826	0.186826	0.186826	0.186826	0.186826	0	1.22837e+06	348056	60259.5	0.173864	0.135223	2813794	1.90956e+08	3.5122e+08	0.0173167	0.0318501	#REF!	0.026935	1999-07-21
000090	2015	E48	0	0	0	1.05695e+09	0	2.65215e+08	1.09313e+09	2.41529e+09	2.41529e+09	2.15008e+09	2.15008e+09	2.41529e+09	2.41529e+09	16553824056	0.145905	0.145905	0.129884	0.129884	0.145905	0.145905	0	1.39228e+06	400953	63216.6	0.192321	0.085432	2919429	1.74055e+08	-2.19314e+09	0.0105145	-0.132486	#REF!	0.024365	1999-07-21
000090	2016	E48	0	0		7.73041e+08		2.64087e+08	1.70799e+09	2.74511e+09	2.74511e+09	2.48103e+09	2.48103e+09	2.74511e+09	2.74511e+09	1.92906e+10	0.142303	0.142303	0.128613	0.128613	0.142303	0.142303	0	1.55007e+06	486557	68303.9	-0.017215	0.085432	3912900	2.48099e+08	-7.3108e+08	0.0128611	-0.0378982	#REF!	0.026431	1999-07-21
000090	2017	E48	0	0		6.61013e+08		2.64098e+08	1.60968e+09	2.53479e+09	2.53479e+09	2.27069e+09	2.27069e+09	2.53479e+09	2.53479e+09	2.57927e+10	0.0982756	0.0982756	0.0880363	0.0880363	0.0982756	0.0982756	0	1.67677e+06	543790	70645.6	0.087063	0.085432	4169400	3.1336e+08	-1.57425e+09	0.0121492	-0.0610349	#REF!	0.033143	1999-07-21
000090	2018	E48	115068	0		3.9491e+08		4.74889e+08	2.14742e+09	3.01733e+09	3.01722e+09	2.54233e+09	2.54244e+09	3.01722e+09	3.01733e+09	3.17412e+10	0.0950605	0.0950569	0.0800992	0.0800956	0.0950605	0.0950569	3.62521e-06	1.82674e+06	551686	73208.4	0.512607	0.085318	4584800	3.12117e+08	-4.9277e+08	0.00983318	-0.0155246	#REF!	0.02734	1999-07-21
000090	2019	E48	2.47231e+08	0				5.15818e+07	2.47412e+09	2.77294e+09	2.52571e+09	2.47412e+09	2.72136e+09	2.52571e+09	2.77294e+09	4.03134e+10	0.0687846	0.0626518	0.067505	0.0613723	0.0687846	0.0626518	0.00613274	1.98649e+06	576009	77189.5	0.436438	0.08406	4579400	4.07262e+08	2.92418e+08	0.0101024	0.00725362	#REF!	0.024291	1999-07-21
000096	2009	F51	1.94204e+07	0	0	0	0	6.80081e+08	1.85462e+07	7.18047e+08	6.98627e+08	1.85462e+07	3.79666e+07	6.98627e+08	7.18047e+08	1.8367e+09	0.390945	0.380371	0.0206711	0.0100976	0.390945	0.380371	0.0105735	606225	220002	38246	-0.485686	0.334068	2380000	1.60738e+08	2.34901e+07	0.0875148	0.0127893	#REF!	0.04621	2000-07-24
000096	2010	F51	2.34091e+07	0	0	0	0	6.48272e+08	1.74892e+07	6.8917e+08	6.65761e+08	1.74892e+07	4.08983e+07	6.65761e+08	6.8917e+08	1873833458	0.367786	0.355293	0.021826	0.00933336	0.367786	0.355293	0.0124926	725852	266622	44628.2	0.489295	0.333118	2753000	1.47703e+08	-2.90037e+07	0.0788241	-0.0154782	#REF!	0.031877	2000-07-24
000096	2011	F51	2.86991e+07	0	0	0	0	8.32665e+08	6.08073e+06	8.67445e+08	8.38746e+08	6.08073e+06	3.47799e+07	8.38746e+08	8.67445e+08	1.98978e+09	0.435949	0.421526	0.0174792	0.00305598	0.435949	0.421526	0.0144232	851591	289848	50748.5	0.058874	0.333085	3061100	9.66353e+07	-4.21319e+07	0.0485657	-0.0211741	#REF!	0.057413	2000-07-24
000096	2012	F51	3.1438e+07	0	0	0	0	7.98788e+08	5.90678e+06	8.36133e+08	8.04695e+08	5.90678e+06	3.73448e+07	8.04695e+08	8.36133e+08	1.9901e+09	0.420147	0.404349	0.0187653	0.00296808	0.420147	0.404349	0.0157972	974149	308664	54659.8	-0.339643	0.332945	2702800	8.45202e+07	2.39784e+07	0.0424704	0.0120488	#REF!	0.038446	2000-07-24
000096	2013	F51	2.95874e+07	0	0	0	0	7.99119e+08	6.02101e+06	8.34727e+08	8.0514e+08	6.02101e+06	3.56085e+07	8.0514e+08	8.34727e+08	2.04836e+09	0.407509	0.393065	0.0173839	0.00293943	0.407509	0.393065	0.0144444	1.10652e+06	337291	58574.4	-0.100381	0.332514	3209200	7.94499e+07	3.72928e+07	0.038787	0.0182061	#REF!	0.047274	2000-07-24
000096	2014	F51	3.51637e+07	0	0	3.66621e+08	0	2.96536e+08	5.83221e+06	7.04153e+08	6.68989e+08	3.72453e+08	4.07617e+08	6.68989e+08	7.04153e+08	2.03306e+09	0.346351	0.329055	0.200494	0.183198	0.346351	0.329055	0.017296	1.22837e+06	348056	60259.5	0.160775	0.334526	3174100	8.71328e+07	2.27352e+07	0.042858	0.0111827	#REF!	0.048368	2000-07-24
000096	2015	F51	113151206	0	0	3.62821e+08	0	1.57388e+08	5.6434e+06	6.39004e+08	5.25852e+08	3.68464e+08	4.81616e+08	5.25852e+08	6.39004e+08	2.21705e+09	0.288222	0.237185	0.217232	0.166196	0.288222	0.237185	0.0510368	1.39228e+06	400953	63216.6	-0.009966	0.307388	3103300	7.68921e+07	5.76206e+07	0.0346822	0.0259897	#REF!	0.049915	2000-07-24
000096	2016	F51	1.22615e+08	0		3.57186e+08		3.34599e+08	5.4546e+06	8.19854e+08	6.97239e+08	3.6264e+08	4.85255e+08	6.97239e+08	8.19854e+08	2.42987e+09	0.337406	0.286944	0.199704	0.149242	0.337406	0.286944	0.0504613	1.55007e+06	486557	68303.9	-0.092942	0.309511	3345000	7.33043e+07	-4.54801e+07	0.0301679	-0.018717	#REF!	0.052101	2000-07-24
000096	2017	F51	1.2374e+08	0		3.49512e+08		3.42671e+08	5.26579e+06	8.21189e+08	6.97449e+08	3.54778e+08	4.78517e+08	6.97449e+08	8.21189e+08	2.55316e+09	0.321636	0.273171	0.187421	0.138956	0.321636	0.273171	0.0484652	1.67677e+06	543790	70645.6	0.373527	0.310054	3242000	6.93694e+07	8.17149e+07	0.02717	0.0320053	#REF!	0.038112	2000-07-24
000096	2018	F51	1.14695e+08	0		3.45112e+08		3.45278e+08	5.07699e+06	8.10162e+08	6.95467e+08	3.50189e+08	4.64884e+08	6.95467e+08	8.10162e+08	2.64694e+09	0.306074	0.262744	0.17563	0.132299	0.306074	0.262744	0.043331	1.82674e+06	551686	73208.4	0.330623	0.311333	3056000	7.27245e+07	7.81077e+07	0.0274749	0.0295086	#REF!	0.028431	2000-07-24
000096	2019	F51	1.24584e+08	0				3.50242e+08	8.13201e+07	5.56146e+08	4.31562e+08	8.13201e+07	2.05904e+08	4.31562e+08	5.56146e+08	2.94671e+09	0.188735	0.146456	0.0698759	0.0275969	0.188735	0.146456	0.042279	1.98649e+06	576009	77189.5	-0.018806	0.313059	3903200	5.5228e+07	1.04396e+08	0.0187423	0.0354279	#REF!	0.028641	2000-07-24
000099	2009	G56	0	0	0	0	0	0	0	0	0	0	0	0	0	2.50411e+09	0	0	0	0	0	0	0	606225	220002	38246	0.189289	0.217642	3513600	1.4198e+09	1.4063e+08	0.566987	0.05616	#REF!	0.087375	2000-07-31
000099	2010	G56	0	0		0	0	0	0	0	0	0	0	0	0	2.51641e+09	0	0	0	0	0	0	0	725852	266622	44628.2	0.088697	0.217672	4262400	1.62447e+09	3.00233e+08	0.645549	0.11931	#REF!	0.08531	2000-07-31
000099	2011	G56	0	0		0	0	0	0	0	0	0	0	0	0	2.71093e+09	0	0	0	0	0	0	0	851591	289848	50748.5	0.122311	0.218419	4409100	1.67859e+09	198852198	0.619194	0.0733519	#REF!	0.085324	2000-07-31
000099	2012	G56	0	0	0	0	0	0	0	0	0	0	0	0	0	3.53103e+09	0	0	0	0	0	0	0	974149	308664	54659.8	0.106163	0.217655	4269600	1.83977e+09	2.04777e+08	0.521031	0.0579936	#REF!	0.083795	2000-07-31
000099	2013	G56	0	0	0	0	0	0	0	0	0	0	0	0	0	3.83999e+09	0	0	0	0	0	0	0	1.10652e+06	337291	58574.4	0.087771	0.17811	4070900	2.45483e+09	3.03656e+08	0.639281	0.0790772	#REF!	0.098065	2000-07-31
000099	2014	G56	0	0	0	0	0	0	0	0	0	0	0	0	0	4.45444e+09	0	0	0	0	0	0	0	1.22837e+06	348056	60259.5	0.127961	0.157626	5086200	2.67066e+09	2.6592e+08	0.599551	0.0596978	#REF!	0.092167	2000-07-31
000099	2015	G56	0	0	0	50000000	0	0	0	50000000	50000000	50000000	50000000	50000000	50000000	4.96176e+09	0.0100771	0.0100771	0.0100771	0.0100771	0.0100771	0.0100771	0	1.39228e+06	400953	63216.6	-0.037119	0.149968	4526900	3.30165e+09	3.28142e+08	0.665419	0.0661342	#REF!	0.094382	2000-07-31
000099	2016	G56	0	0						0	0	0	0	0	0	4.89319e+09	0	0	0	0	0	0	0	1.55007e+06	486557	68303.9	-0.091108	0.15031	5368800	3.13934e+09	2.90575e+08	0.641572	0.0593834	#REF!	0.086198	2000-07-31
000099	2017	G56	313485	0		50000000				5.03135e+07	50000000	50000000	5.03135e+07	50000000	5.03135e+07	5.62143e+09	0.0089503	0.00889453	0.0089503	0.00889453	0.0089503	0.00889453	5.57661e-05	1.67677e+06	543790	70645.6	0.083483	0.150382	5395700	2.94508e+09	-7.4467e+07	0.523902	-0.013247	#REF!	0.099815	2000-07-31
000099	2018	G56	0	0				7.74632e+06		7.74632e+06	7.74632e+06	0	0	7.74632e+06	7.74632e+06	5.66356e+09	0.00136775	0.00136775	0	0	0.00136775	0.00136775	0	1.82674e+06	551686	73208.4	0.122952	0.150346	6235800	2.76032e+09	2.33608e+08	0.487382	0.0412475	#REF!	0.099324	2000-07-31
000099	2019	G56	0	0				7.3641e+06		7.3641e+06	7.3641e+06	0	0	7.3641e+06	7.3641e+06	5.86164e+09	0.00125632	0.00125632	0	0	0.00125632	0.00125632	0	1.98649e+06	576009	77189.5	0.099147	0.1506	6033900	2.32169e+09	7.6576e+08	0.396082	0.130639	#REF!	0.079435	2000-07-31
000151	2009	O81	0	0		49150000	0	2.59486e+07	0	7.50986e+07	7.50986e+07	49150000	49150000	7.50986e+07	7.50986e+07	1.11912e+09	0.0671048	0.0671048	0.0439183	0.0439183	0.0671048	0.0671048	0	606225	220002	38246	0.101229	0.247993	1272300	8.06604e+07	8.64623e+06	0.0720747	0.0077259	#REF!	0.064653	2000-09-06
000151	2010	F52	0	0		49995000	0	1.62667e+07	0	6.62617e+07	6.62617e+07	49995000	49995000	6.62617e+07	6.62617e+07	1.08824e+09	0.060889	0.060889	0.0459412	0.0459412	0.060889	0.060889	0	725852	266622	44628.2	0.32557	0.231317	1263300	9.19072e+07	-1.30685e+08	0.084455	-0.120088	#REF!	0.050971	2000-09-06
000151	2011	F52	0	0		18240000	0	1.3919e+07	0	3.2159e+07	3.2159e+07	18240000	18240000	3.2159e+07	3.2159e+07	1.18518e+09	0.0271342	0.0271342	0.01539	0.01539	0.0271342	0.0271342	0	851591	289848	50748.5	0.109551	0.231296	1286700	8.62645e+07	1.5561e+08	0.0727858	0.131296	#REF!	0.043241	2000-09-06
000151	2012	F51	0	0	0	0	0	4.30914e+06	0	4.30914e+06	4.30914e+06	0	0	4.30914e+06	4.30914e+06	1.66586e+09	0.00258674	0.00258674	0	0	0.00258674	0.00258674	0	974149	308664	54659.8	0.612361	0.250904	1262125	8.17426e+07	5.42243e+08	0.0490695	0.325505	#REF!	0.026827	2000-09-06
000151	2013	F51	0	0	0	4.30914e+06	0	0	0	4.30914e+06	4.30914e+06	4.30914e+06	4.30914e+06	4.30914e+06	4.30914e+06	2.48991e+09	0.00173064	0.00173064	0.00173064	0.00173064	0.00173064	0.00173064	0	1.10652e+06	337291	58574.4	-0.071164	0.25094	1659572	8.15426e+07	7.30132e+08	0.0327492	0.293236	#REF!	0.040566	2000-09-06
000151	2014	F51	0	0	0	4.30914e+06	0	0	4.0113e+07	4.44222e+07	4.44222e+07	4.44222e+07	4.44222e+07	4.44222e+07	4.44222e+07	2.91964e+09	0.015215	0.015215	0.015215	0.015215	0.015215	0.015215	0	1.22837e+06	348056	60259.5	0.632005	0.227956	2902688	3.73249e+07	7.68366e+08	0.0127841	0.263172	#REF!	0.032497	2000-09-06
000151	2015	F51	0	0	0	4.30914e+06	0	0	3.83762e+07	4.26853e+07	4.26853e+07	4.26853e+07	4.26853e+07	4.26853e+07	4.26853e+07	2.41567e+09	0.0176702	0.0176702	0.0176702	0.0176702	0.0176702	0.0176702	0	1.39228e+06	400953	63216.6	-0.52228	0.205807	2621900	3.93182e+07	-4.50875e+08	0.0162763	-0.186646	#REF!	0.05427	2000-09-06
000151	2016	F51	0	0		4.30914e+06			4.35446e+07	4.78537e+07	4.78537e+07	4.78537e+07	4.78537e+07	4.78537e+07	4.78537e+07	2.06873e+09	0.0231319	0.0231319	0.0231319	0.0231319	0.0231319	0.0231319	0	1.55007e+06	486557	68303.9	0.457696	0.205784	3022900	3.31631e+07	-3.50478e+08	0.0160306	-0.169417	#REF!	0.043441	2000-09-06
000151	2017	F51	0	0		3.55914e+06			4.19081e+07	4.54672e+07	4.54672e+07	4.54672e+07	4.54672e+07	4.54672e+07	4.54672e+07	2.1568e+09	0.0210809	0.0210809	0.0210809	0.0210809	0.0210809	0.0210809	0	1.67677e+06	543790	70645.6	0.260975	0.205785	3736100	6.36577e+07	1.08497e+08	0.0295149	0.0503046	#REF!	0.043159	2000-09-06
000151	2018	F51	0	0		2500000			3.99125e+07	4.24125e+07	4.24125e+07	4.24125e+07	4.24125e+07	4.24125e+07	4.24125e+07	2.15761e+09	0.0196572	0.0196572	0.0196572	0.0196572	0.0196572	0.0196572	0	1.82674e+06	551686	73208.4	-0.429808	0.205784	3956400	6.0021e+07	-4.59646e+08	0.0278183	-0.213035	#REF!	0.069	2000-09-06
000151	2019	F51	0	0					6.48825e+06	6.48825e+06	6.48825e+06	6.48825e+06	6.48825e+06	6.48825e+06	6.48825e+06	2.39255e+09	0.00271186	0.00271186	0.00271186	0.00271186	0.00271186	0.00271186	0	1.98649e+06	576009	77189.5	-0.068564	0.205924	3155700	5.78438e+07	-5.26157e+08	0.0241767	-0.219915	#REF!	0.057695	2000-09-06
000153	2009	C27	0	0				3.42469e+07	0	3.42469e+07	3.42469e+07	0	0	3.42469e+07	3.42469e+07	1.20547e+09	0.0284095	0.0284095	0	0	0.0284095	0.0284095	0	606225	220002	38246	0.093714	0.05033	435000	4.56681e+08	3.24052e+07	0.378839	0.0268817	#REF!	0.080073	2000-09-20
000153	2010	C27	0	0				25000000	0	25000000	25000000	0	0	25000000	25000000	1.27583e+09	0.0195951	0.0195951	0	0	0.0195951	0.0195951	0	725852	266622	44628.2	0.123979	0.045139	1024000	4.77423e+08	5.50374e+07	0.374205	0.0431385	#REF!	0.078957	2000-09-20
000153	2011	C27	0	0		0	0	25000000	0	25000000	25000000	0	0	25000000	25000000	1.31823e+09	0.0189648	0.0189648	0	0	0.0189648	0.0189648	0	851591	289848	50748.5	0.411761	0.044793	750000	4.81218e+08	5.50635e+07	0.365048	0.0417708	#REF!	0.06713	2000-09-20
000153	2012	C27	0	0	0	0	0	25000000	0	25000000	25000000	0	0	25000000	25000000	1.45049e+09	0.0172356	0.0172356	0	0	0.0172356	0.0172356	0	974149	308664	54659.8	0.093161	0.044785	822800	5.2228e+08	4.56504e+07	0.360072	0.0314725	#REF!	0.072699	2000-09-20
000153	2013	C27	0	0	0	0	0	25000000	0	25000000	25000000	0	0	25000000	25000000	1.98102e+09	0.0126197	0.0126197	0	0	0.0126197	0.0126197	0	1.10652e+06	337291	58574.4	-0.077132	0.015725	1039200	6.32198e+08	-7.03114e+07	0.319127	-0.0354925	#REF!	0.08084	2000-09-20
000153	2014	C27	0	0	0	1.01034e+08	0	0	0	1.01034e+08	1.01034e+08	1.01034e+08	1.01034e+08	1.01034e+08	1.01034e+08	2.23753e+09	0.0451542	0.0451542	0.0451542	0.0451542	0.0451542	0.0451542	0	1.22837e+06	348056	60259.5	0.110496	0.022289	1292800	610934017	1.05105e+07	0.273039	0.00469736	#REF!	0.085871	2000-09-20
000153	2015	C27	0	0	0	1.07913e+08	0	0	0	1.07913e+08	1.07913e+08	1.07913e+08	1.07913e+08	1.07913e+08	1.07913e+08	2.30528e+09	0.0468112	0.0468112	0.0468112	0.0468112	0.0468112	0.0468112	0	1.39228e+06	400953	63216.6	-0.085142	0.024001	1183900	5.99687e+08	4.54986e+07	0.260136	0.0197367	#REF!	0.092661	2000-09-20
000153	2016	C27	2.00592e+07	0		1.29664e+08				1.49723e+08	1.29664e+08	1.29664e+08	1.49723e+08	1.29664e+08	1.49723e+08	2.49037e+09	0.0601207	0.052066	0.0601207	0.052066	0.0601207	0.052066	0.00805469	1.55007e+06	486557	68303.9	0.308429	0.026218	1410600	8.43882e+08	7.82119e+07	0.338858	0.0314057	#REF!	0.079237	2000-09-20
000153	2017	C27	1.34658e+07	0		1.31292e+08				1.44758e+08	1.31292e+08	1.31292e+08	1.44758e+08	1.31292e+08	1.44758e+08	2.76771e+09	0.0523024	0.0474371	0.0523024	0.0474371	0.0523024	0.0474371	0.00486532	1.67677e+06	543790	70645.6	0.267702	0.023645	1408000	8.00117e+08	5.23951e+07	0.289089	0.0189308	#REF!	0.069159	2000-09-20
000153	2018	C27	7.7925e+06	0		2.20257e+08				2.2805e+08	2.20257e+08	2.20257e+08	2.2805e+08	2.20257e+08	2.2805e+08	3.008e+09	0.0758145	0.0732239	0.0758145	0.0732239	0.0758145	0.0732239	0.00259059	1.82674e+06	551686	73208.4	0.168841	0.025408	1411600	7.58809e+08	2.33593e+08	0.252264	0.0776571	#REF!	0.046252	2000-09-20
000153	2019	C27	9.87262e+06	0				2.10004e+07		3.0873e+07	2.10004e+07	0	9.87262e+06	2.10004e+07	3.0873e+07	3.55961e+09	0.00867314	0.00589964	0.00277351	0	0.00867314	0.00589964	0.00277351	1.98649e+06	576009	77189.5	0.074557	0.024699	1470000	7.17351e+08	6.62133e+07	0.201525	0.0186013	#REF!	0.045244	2000-09-20
000159	2009	C25	0	0		0	0	2.03182e+08	4.05211e+07	2.43703e+08	2.43703e+08	4.05211e+07	4.05211e+07	2.43703e+08	2.43703e+08	2.30205e+09	0.105863	0.105863	0.0176022	0.0176022	0.105863	0.105863	0	606225	220002	38246	-0.328418	0.145825	3709600	5.10474e+08	-1.28571e+08	0.221747	-0.0558506	#REF!	0.095489	2000-09-26
000159	2010	C25	0	0	0	0	0	3.2348e+08	8.10802e+07	4.0456e+08	4.0456e+08	8.10802e+07	8.10802e+07	4.0456e+08	4.0456e+08	3.24459e+09	0.124687	0.124687	0.0249893	0.0249893	0.124687	0.124687	0	725852	266622	44628.2	0.443323	0.111104	7612600	2.83255e+08	3.60587e+07	0.0873008	0.0111135	#REF!	0.121075	2000-09-26
000159	2011	C25	2.9177e+08	0	0	123600000	0	3.44126e+08	7.12199e+07	8.30716e+08	5.38946e+08	1.9482e+08	4.8659e+08	5.38946e+08	8.30716e+08	3.17704e+09	0.261475	0.169638	0.153158	0.0613211	0.261475	0.169638	0.0918369	851591	289848	50748.5	0.657166	0.09851	7801900	3.04968e+08	3.96673e+07	0.095991	0.0124856	#REF!	0.055818	2000-09-26
000159	2012	F51	3.50713e+08	0	0	119880000	0	3.60511e+08	6.87003e+07	8.99804e+08	5.49091e+08	1.8858e+08	5.39293e+08	5.49091e+08	8.99804e+08	2.987e+09	0.30124	0.183827	0.180546	0.0631336	0.30124	0.183827	0.117413	974149	308664	54659.8	0.131294	0.093498	5942300	2.91437e+08	8.12431e+07	0.0975684	0.0271989	#REF!	0.03844	2000-09-26
000159	2013	F51	2.85131e+08	0	0	1.86629e+08	0	2.31608e+08	6.63722e+07	7.6974e+08	4.84609e+08	2.53001e+08	5.38132e+08	4.84609e+08	7.6974e+08	2.983e+09	0.258042	0.162457	0.1804	0.0848144	0.258042	0.162457	0.0955854	1.10652e+06	337291	58574.4	-0.236969	0.093004	3835100	2.54601e+08	5.44235e+07	0.0853506	0.0182446	#REF!	0.058568	2000-09-26
000159	2014	F51	5.24216e+08	0	0	8.22502e+07	0	2.51917e+08	6.40007e+07	9.22384e+08	3.98168e+08	1.46251e+08	6.70467e+08	3.98168e+08	9.22384e+08	2.96826e+09	0.310749	0.134142	0.225879	0.0492716	0.310749	0.134142	0.176607	1.22837e+06	348056	60259.5	0.101195	0.092932	4664100	2.4257e+08	1.51135e+08	0.0817213	0.0509172	#REF!	0.077608	2000-09-26
000159	2015	F51	4.46698e+08	0	0	8.87923e+07	0	2.74287e+08	1.14507e+08	9.24285e+08	4.77587e+08	2.03299e+08	6.49997e+08	4.77587e+08	9.24285e+08	2.949e+09	0.313424	0.161949	0.220413	0.0689384	0.313424	0.161949	0.151475	1.39228e+06	400953	63216.6	-0.422287	0.087951	3867700	2.31921e+08	-1.65497e+08	0.078644	-0.0561197	#REF!	0.127521	2000-09-26
000159	2016	F51	4.96999e+08	0		1.2534e+08		2.80976e+08	1.26683e+08	1.03e+09	5.32999e+08	2.52022e+08	749021232	5.32999e+08	1.03e+09	3.11625e+09	0.330525	0.171038	0.24036	0.0808736	0.330525	0.171038	0.159486	1.55007e+06	486557	68303.9	-0.230288	0.088039	3269300	4.0075e+08	-3.36247e+07	0.1286	-0.0107901	#REF!	0.147685	2000-09-26
000159	2017	F51	4.36724e+08	0		1.12856e+08		3.29493e+08	1.17444e+08	9.96517e+08	5.59793e+08	2.303e+08	6.67024e+08	5.59793e+08	9.96517e+08	3.03787e+09	0.328032	0.184271	0.21957	0.0758097	0.328032	0.184271	0.14376	1.67677e+06	543790	70645.6	-0.321095	0.087902	3434800	3.60144e+08	-2.95643e+07	0.118552	-0.00973192	#REF!	0.192089	2000-09-26
000159	2018	F51	3.4269e+08	0		1.35635e+08		3.508e+08	1.52545e+08	9.8167e+08	6.3898e+08	2.8818e+08	6.3087e+08	6.3898e+08	9.8167e+08	2.74006e+09	0.358265	0.233199	0.230239	0.105173	0.358265	0.233199	0.125066	1.82674e+06	551686	73208.4	0.550106	0.087894	5496200	3.47003e+08	-9.14473e+06	0.12664	-0.00333741	#REF!	0.153232	2000-09-26
000159	2019	F51	3.47266e+08	0				4.73075e+08	1.1498e+08	9.35321e+08	5.88054e+08	1.1498e+08	4.62246e+08	5.88054e+08	9.35321e+08	2.81708e+09	0.332018	0.208746	0.164087	0.0408152	0.332018	0.208746	0.123272	1.98649e+06	576009	77189.5	-0.218325	0.061348	3438500	3.34544e+08	-9.44051e+07	0.118756	-0.0335117	#REF!	0.146006	2000-09-26
000301	2009	C17	0	0	0	0	0	3.75862e+07	1.1478e+09	1.18539e+09	1.18539e+09	1.1478e+09	1.1478e+09	1.18539e+09	1.18539e+09	3.87444e+09	0.305951	0.305951	0.29625	0.29625	0.305951	0.305951	0	606225	220002	38246	-0.085466	0.135074	835100	3.70515e+08	1.99423e+08	0.0956305	0.0514714	#REF!	0.093695	2000-05-29
000301	2010	S90	0	0		0	0	4.142e+07	1.06822e+09	1.10964e+09	1.10964e+09	1.06822e+09	1.06822e+09	1.10964e+09	1.10964e+09	3.74253e+09	0.296494	0.296494	0.285427	0.285427	0.296494	0.296494	0	725852	266622	44628.2	0.233287	0.134947	756200	3.34666e+08	-1.80096e+07	0.0894224	-0.00481214	#REF!	0.0819	2000-05-29
000301	2011	S90	0	0		0	0	4.45225e+07	1.15235e+09	1.19687e+09	1.19687e+09	1.15235e+09	1.15235e+09	1.19687e+09	1.19687e+09	3.48257e+09	0.343676	0.343676	0.330892	0.330892	0.343676	0.343676	0	851591	289848	50748.5	0.17021	0.134798	835400	2.77621e+08	2.95916e+08	0.0797174	0.0849705	#REF!	0.060968	2000-05-29
000301	2012	D44	0	0	0	0	0	51478558	1.11269e+09	1.16417e+09	1.16417e+09	1.11269e+09	1.11269e+09	1.16417e+09	1.16417e+09	3.58278e+09	0.324935	0.324935	0.310566	0.310566	0.324935	0.324935	0	974149	308664	54659.8	-0.183939	0.134794	1280000	2.63684e+08	4.8784e+08	0.0735977	0.136162	#REF!	0.088334	2000-05-29
000301	2013	D44	0	0	0	0	0	1.56471e+08	1.02546e+09	1.18194e+09	1.18194e+09	1.02546e+09	1.02546e+09	1.18194e+09	1.18194e+09	3.66671e+09	0.322343	0.322343	0.279669	0.279669	0.322343	0.322343	0	1.10652e+06	337291	58574.4	0.17328	0.134722	1327400	2.54321e+08	1.61527e+08	0.0693595	0.0440524	#REF!	0.098997	2000-05-29
000301	2014	D44	0	0	0	1.95036e+07	0	4.65865e+07	1.01183e+09	1.07792e+09	1.07792e+09	1.03134e+09	1.03134e+09	1.07792e+09	1.07792e+09	3.9869e+09	0.270366	0.270366	0.258681	0.258681	0.270366	0.270366	0	1.22837e+06	348056	60259.5	-0.235171	0.134679	1609800	2.36637e+08	-1.2495e+08	0.0593536	-0.0313402	#REF!	0.102365	2000-05-29
000301	2015	D44	0	0	0	1.95036e+07	0	4.72693e+07	1.02881e+09	1.09559e+09	1.09559e+09	1.04832e+09	1.04832e+09	1.09559e+09	1.09559e+09	4.40757e+09	0.248569	0.248569	0.237845	0.237845	0.248569	0.248569	0	1.39228e+06	400953	63216.6	-0.116615	0.140291	1673300	2.60724e+08	2.21858e+08	0.0591537	0.0503356	#REF!	0.109866	2000-05-29
000301	2016	D44	0	0		2.03671e+08		8.28637e+07	1.78843e+09	2.07496e+09	2.07496e+09	1.9921e+09	1.9921e+09	2.07496e+09	2.07496e+09	4.96776e+09	0.417685	0.417685	0.401005	0.401005	0.417685	0.417685	0	1.55007e+06	486557	68303.9	0.143005	0.082438	1692000	6.32317e+08	8.55575e+08	0.127284	0.172226	#REF!	0.125508	2000-05-29
000301	2017	D44	0	0		1.50686e+08		1.0321e+08	1.18349e+09	1.43739e+09	1.43739e+09	1.33418e+09	1.33418e+09	1.43739e+09	1.43739e+09	4.41533e+09	0.325544	0.325544	0.302169	0.302169	0.325544	0.325544	0	1.67677e+06	543790	70645.6	0.402105	0.082426	1485800	3.84064e+08	4.78517e+08	0.0869842	0.108376	#REF!	0.086279	2000-05-29
000301	2018	C28	0	0		6.26281e+08		1.0547e+08	1.766e+09	2.49775e+09	2.49775e+09	2.39228e+09	2.39228e+09	2.49775e+09	2.49775e+09	2.18692e+10	0.114213	0.114213	0.10939	0.10939	0.114213	0.114213	0	1.82674e+06	551686	73208.4	15.5826	0.479711	3927700	8.41226e+09	1.38794e+09	0.384662	0.0634654	#REF!	0.007563	2000-05-29
000301	2019	C28	6.93605e+08	0				5.62208e+07	1.49202e+09	2.24185e+09	1.54825e+09	1.49202e+09	2.18563e+09	1.54825e+09	2.24185e+09	3.50423e+10	0.0639756	0.0441822	0.0623713	0.0425779	0.0639756	0.0441822	0.0197934	1.98649e+06	576009	77189.5	0.349646	0.479715	4062200	1.33544e+10	5.21512e+09	0.381094	0.148824	#REF!	0.010299	2000-05-29
000400	2009	C38	0	0		0	20000000	1.68459e+07	0	3.68459e+07	3.68459e+07	20000000	20000000	3.68459e+07	3.68459e+07	4.60504e+09	0.00800122	0.00800122	0.00434307	0.00434307	0.00800122	0.00800122	0	606225	220002	38246	0.168459	0.091741	630000	8.36813e+08	1.9729e+08	0.181717	0.0428423	#REF!	0.103337	1997-04-18
000400	2010	C38	0	0		0	20000000	3.15036e+07	0	5.15036e+07	5.15036e+07	20000000	20000000	5.15036e+07	5.15036e+07	5.75483e+09	0.00894963	0.00894963	0.00347534	0.00347534	0.00894963	0.00894963	0	725852	266622	44628.2	0.26843	0.090528	950000	8.15202e+08	1.71304e+08	0.141655	0.0297669	#REF!	0.100807	1997-04-18
000400	2011	C38	0	0		0	11250000	2.84169e+07	0	3.96669e+07	3.96669e+07	11250000	11250000	3.96669e+07	3.96669e+07	7.07161e+09	0.00560931	0.00560931	0.00159087	0.00159087	0.00560931	0.00560931	0	851591	289848	50748.5	0.131442	0.045244	1250000	8.39998e+08	4.72569e+08	0.118785	0.0668262	#REF!	0.126974	1997-04-18
000400	2012	C38	0	0	0	0	0	2.79874e+07	0	2.79874e+07	2.79874e+07	0	0	2.79874e+07	2.79874e+07	6.92557e+09	0.00404116	0.00404116	0	0	0.00404116	0.00404116	0	974149	308664	54659.8	0.515668	0.046135	1780000	1.04257e+09	4.97672e+08	0.150539	0.0718601	#REF!	0.09841	1997-04-18
000400	2013	C38	0	0	0	0	0	2.47984e+07	0	2.47984e+07	2.47984e+07	0	0	2.47984e+07	2.47984e+07	8.29092e+09	0.00299103	0.00299103	0	0	0.00299103	0.00299103	0	1.10652e+06	337291	58574.4	0.082098	0.042318	1760000	1.00304e+09	8.11902e+08	0.12098	0.0979266	#REF!	0.080658	1997-04-18
000400	2014	C38	0	0	0	0	0	0	0	0	0	0	0	0	0	1.07922e+10	0	0	0	0	0	0	0	1.22837e+06	348056	60259.5	0.168362	0.168644	1890600	1.02914e+09	-2.08309e+08	0.0953599	-0.0193018	#REF!	0.093975	1997-04-18
000400	2015	C38	0	0	0	0	0	0	0	0	0	0	0	0	0	1.24873e+10	0	0	0	0	0	0	0	1.39228e+06	400953	63216.6	-0.121171	0.169523	1980000	9.91822e+08	5.03307e+08	0.0794262	0.0403054	#REF!	0.076825	1997-04-18
000400	2016	C38	0	0				9.19275e+06		9.19275e+06	9.19275e+06	0	0	9.19275e+06	9.19275e+06	1.43008e+10	0.000642812	0.000642812	0	0	0.000642812	0.000642812	0	1.55007e+06	486557	68303.9	0.307734	0.172314	1897000	1.03298e+09	1.24702e+09	0.0722318	0.0871988	#REF!	0.064121	1997-04-18
000400	2017	C38	0	0				9.48935e+06		9.48935e+06	9.48935e+06	0	0	9.48935e+06	9.48935e+06	1.53087e+10	0.000619866	0.000619866	0	0	0.000619866	0.000619866	0	1.67677e+06	543790	70645.6	0.075332	0.171981	1615700	1.19804e+09	-3.49421e+07	0.0782584	-0.0022825	#REF!	0.067127	1997-04-18
000400	2018	C38	0	0				9.56328e+06		9.56328e+06	9.56328e+06	0	0	9.56328e+06	9.56328e+06	1.45769e+10	0.000656057	0.000656057	0	0	0.000656057	0.000656057	0	1.82674e+06	551686	73208.4	-0.204648	0.171733	1853100	1.22524e+09	4.6324e+08	0.0840533	0.0317791	#REF!	0.049744	1997-04-18
000400	2019	C38	0	0				1.56094e+07		1.56094e+07	1.56094e+07	0	0	1.56094e+07	1.56094e+07	1.50896e+10	0.00103445	0.00103445	0	0	0.00103445	0.00103445	0	1.98649e+06	576009	77189.5	0.236051	0.188499	1907500	1.30494e+09	7.60311e+07	0.0864789	0.00503863	#REF!	0.042753	1997-04-18
000403	2009	C26	47450	0	0	0	0	22344000	0	22391450	22344000	0	47450	22344000	22391450	1.2518e+09	0.0178875	0.0178496	3.79056e-05	0	0.0178875	0.0178496	3.79056e-05	606225	220002	38246	-0.195041	0.096185	349200	6.44662e+08	1.11865e+08	0.51499	0.0893636	#REF!	0.260216	1996-06-28
000403	2010	C27	50100	0		0	0	65000000	0	65050100	65000000	0	50100	65000000	65050100	9.25414e+08	0.070293	0.0702389	5.4138e-05	0	0.070293	0.0702389	5.4138e-05	725852	266622	44628.2	0.171197	0.096185	784400	4.91335e+08	9.87819e+06	0.530935	0.0106743	#REF!	0.312313	1996-06-28
000403	2011	C27	0	0		0	0	0	0	0	0	0	0	0	0	9.60805e+08	0	0	0	0	0	0	0	851591	289848	50748.5	-0.155046	0.096185	1619900	3.93679e+08	1.30137e+08	0.409739	0.135446	#REF!	0.264407	1996-06-28
000403	2012	C27	0	0	0	0	0	0	0	0	0	0	0	0	0	1.06795e+09	0	0	0	0	0	0	0	974149	308664	54659.8	0.01899	0.096185	1822500	3.25101e+08	1.23245e+08	0.304417	0.115404	#REF!	0.246465	1996-06-28
000403	2013	C27	0	0	0	0	0	0	0	0	0	0	0	0	0	1.18716e+09	0	0	0	0	0	0	0	1.10652e+06	337291	58574.4	0.016797	0.058086	3890300	3.25049e+08	9.10069e+07	0.273805	0.0766596	#REF!	0.272009	1996-06-28
000403	2014	C27	0	0	0	0	0	0	0	0	0	0	0	0	0	1.19381e+09	0	0	0	0	0	0	0	1.22837e+06	348056	60259.5	0.024659	0.05778	3407700	6.22302e+08	7.70392e+07	0.521276	0.0645325	#REF!	0.253054	1996-06-28
000403	2015	C27	0	0	0	0	0	0	0	0	0	0	0	0	0	1.26531e+09	0	0	0	0	0	0	0	1.39228e+06	400953	63216.6	0.02201	0.058666	2705100	6.15247e+08	7.03105e+07	0.486242	0.0555679	#REF!	0.288787	1996-06-28
000403	2016	C27	0	0						0	0	0	0	0	0	1.2796e+09	0	0	0	0	0	0	0	1.55007e+06	486557	68303.9	0.121824	0.054093	994700	4.7131e+08	6.24874e+07	0.368327	0.0488337	#REF!	0.304192	1996-06-28
000403	2017	C27	0	0						0	0	0	0	0	0	1.32058e+09	0	0	0	0	0	0	0	1.67677e+06	543790	70645.6	0.221242	0.12793	2724000	4.47996e+08	-3.59121e+07	0.339242	-0.0271942	#REF!	0.276295	1996-06-28
000403	2018	C27	0	0						0	0	0	0	0	0	1.31756e+09	0	0	0	0	0	0	0	1.82674e+06	551686	73208.4	0.254553	0.119486	7231300	4.13042e+08	1.16635e+08	0.313491	0.0885235	#REF!	0.1821	1996-06-28
000403	2019	C27	0	0						0	0	0	0	0	0	1.27164e+09	0	0	0	0	0	0	0	1.98649e+06	576009	77189.5	0.064911	0.112763	6120400	3.7962e+08	1.90843e+08	0.298527	0.150076	#REF!	0.122212	1996-06-28
000404	2009	C34	6227799	0	0	530496	0	1.29138e+08	5.32509e+06	1.41221e+08	1.34994e+08	5.85558e+06	1.20834e+07	1.34994e+08	1.41221e+08	2.69552e+09	0.0523912	0.0500808	0.00448277	0.00217234	0.0523912	0.0500808	0.00231043	606225	220002	38246	0.057226	0.124676	562100	5.2577e+08	1.0104e+08	0.195054	0.0374845	#REF!	0.075436	1996-06-19
000404	2010	C34	218740	0		462672	0	1.29814e+08	5.14243e+06	1.35638e+08	1.35419e+08	5.6051e+06	5.82385e+06	1.35419e+08	1.35638e+08	3.59217e+09	0.0377592	0.0376983	0.00162126	0.00156037	0.0377592	0.0376983	6.08937e-05	725852	266622	44628.2	0.41812	0.098471	565200	7.84201e+08	1.31859e+08	0.218308	0.0367072	#REF!	0.060941	1996-06-19
000404	2011	C34	0	0		0	0	1.28455e+08	4.95978e+06	1.33414e+08	1.33414e+08	4.95978e+06	4.95978e+06	1.33414e+08	1.33414e+08	4.21661e+09	0.0316402	0.0316402	0.00117625	0.00117625	0.0316402	0.0316402	0	851591	289848	50748.5	0.162645	0.09634	630400	7.79385e+08	1.57877e+08	0.184837	0.0374417	#REF!	0.05356	1996-06-19
000404	2012	C34	0	0	0	0	0	1.31207e+08	1.17713e+07	1.42978e+08	1.42978e+08	1.17713e+07	1.17713e+07	1.42978e+08	1.42978e+08	4.72912e+09	0.0302336	0.0302336	0.0024891	0.0024891	0.0302336	0.0302336	0	974149	308664	54659.8	0.043495	0.094144	1056900	8.33595e+08	2.79497e+08	0.176268	0.0591013	#REF!	0.064993	1996-06-19
000404	2013	C34	0	0	0	0	0	1.33216e+08	1.12575e+07	1.44473e+08	1.44473e+08	1.12575e+07	1.12575e+07	1.44473e+08	1.44473e+08	6.36542e+09	0.0226966	0.0226966	0.00176854	0.00176854	0.0226966	0.0226966	0	1.10652e+06	337291	58574.4	0.197908	0.091399	1594900	9.2593e+08	9.54854e+06	0.145463	0.00150007	#REF!	0.080282	1996-06-19
000404	2014	C34	3.67321e+06	0	0	5.21559e+06	0	1.33195e+08	1.07437e+07	1.52828e+08	1.49154e+08	1.59593e+07	1.96325e+07	1.49154e+08	1.52828e+08	6.60454e+09	0.0231398	0.0225836	0.00297259	0.00241642	0.0231398	0.0225836	0.000556165	1.22837e+06	348056	60259.5	0.043652	0.087475	4869600	1.17431e+09	8.10536e+08	0.177803	0.122724	#REF!	0.081583	1996-06-19
000404	2015	C34	0	0	0	5.21559e+06	0	1.38089e+08	1.023e+07	1.53535e+08	1.53535e+08	1.54456e+07	1.54456e+07	1.53535e+08	1.53535e+08	6.9705e+09	0.0220264	0.0220264	0.00221585	0.00221585	0.0220264	0.0220264	0	1.39228e+06	400953	63216.6	-0.020955	0.08491	4466900	1.33223e+09	7.25545e+08	0.191124	0.104088	#REF!	0.080489	1996-06-19
000404	2016	C34	4402.52	0		5.21559e+06		1.46529e+08	9.71624e+06	1.61465e+08	1.61461e+08	1.49318e+07	1.49362e+07	1.61461e+08	1.61465e+08	8.10249e+09	0.0199279	0.0199273	0.00184341	0.00184287	0.0199279	0.0199273	5.43354e-07	1.55007e+06	486557	68303.9	0.015888	0.085511	5100900	1.35793e+09	1.95462e+08	0.167594	0.0241237	#REF!	0.070092	1996-06-19
000404	2017	C34	0	0		5.21559e+06		4.78528e+08	9.20248e+06	4.92946e+08	4.92946e+08	1.44181e+07	1.44181e+07	4.92946e+08	4.92946e+08	9.9782e+09	0.0494023	0.0494023	0.00144496	0.00144496	0.0494023	0.0494023	0	1.67677e+06	543790	70645.6	0.164969	0.086125	7232000	1.38498e+09	-1.62226e+08	0.138801	-0.0162581	#REF!	0.065238	1996-06-19
000404	2018	C34	5.54857e+06	0		1.42874e+07		1.59396e+08	8.68872e+06	1.8792e+08	1.82372e+08	2.29761e+07	2.85247e+07	1.82372e+08	1.8792e+08	1.00939e+10	0.0186172	0.0180675	0.00282592	0.00227623	0.0186172	0.0180675	0.000549694	1.82674e+06	551686	73208.4	0.098187	0.093035	3203100	1.57372e+09	1.72345e+08	0.155907	0.0170742	#REF!	0.035811	1996-06-19
000404	2019	C34	650000000	6.23127e+06				1.66157e+08	7.85826e+06	8.30246e+08	1.80246e+08	1.40895e+07	6.6409e+08	1.80246e+08	8.30246e+08	1.02484e+10	0.081012	0.0175877	0.0647991	0.0013748	0.081012	0.0175877	0.0634243	1.98649e+06	576009	77189.5	0.076132	0.096042	2911000	1.54292e+09	7.8245e+08	0.150552	0.0763481	#REF!	0.036696	1996-06-19
000407	2009	C29	0	0	0	0	0	2.38214e+08	55445726	2.9366e+08	2.9366e+08	55445726	55445726	2.9366e+08	2.9366e+08	2.40909e+09	0.121897	0.121897	0.0230152	0.0230152	0.121897	0.121897	0	606225	220002	38246	-0.188613	0.011373	3843200	7.92206e+08	-8.51892e+07	0.32884	-0.0353616	#REF!	0.059947	1996-07-03
000407	2010	C29	19972542	0		0	0	6.89963e+08	6.35845e+07	7.7352e+08	7.53547e+08	6.35845e+07	8.35571e+07	7.53547e+08	7.7352e+08	3.11475e+09	0.248341	0.241929	0.0268263	0.020414	0.248341	0.241929	0.00641225	725852	266622	44628.2	0.474382	0.010959	1697100	7.7641e+08	2.76687e+06	0.249269	0.000888313	#REF!	0.049912	1996-07-03
000407	2011	C29	1.00267e+07	0		0	0	5.88336e+08	89076102	6.87438e+08	6.77412e+08	89076102	9.91028e+07	6.77412e+08	6.87438e+08	3.13395e+09	0.219352	0.216152	0.0316223	0.0284229	0.219352	0.216152	0.00319939	851591	289848	50748.5	0.063282	0.008936	1428800	7.54265e+08	1.20666e+08	0.240675	0.0385027	#REF!	0.032399	1996-07-03
000407	2012	C26	0	0	0	0	0	2.82699e+08	8.91065e+07	3.71805e+08	3.71805e+08	8.91065e+07	8.91065e+07	3.71805e+08	3.71805e+08	3.1752e+09	0.117097	0.117097	0.0280633	0.0280633	0.117097	0.117097	0	974149	308664	54659.8	-0.044598	0.00951	1252240	8.01305e+08	4.56512e+07	0.252364	0.0143774	#REF!	0.055513	1996-07-03
000407	2013	C26	0	0	0	0	0	4.99453e+08	89136900	5.8859e+08	5.8859e+08	89136900	89136900	5.8859e+08	5.8859e+08	3.49106e+09	0.168599	0.168599	0.0255329	0.0255329	0.168599	0.168599	0	1.10652e+06	337291	58574.4	0.021108	0.008755	1574900	8.0363e+08	1.71127e+07	0.230197	0.00490185	#REF!	0.053197	1996-07-03
000407	2014	C26	0	0	0	4.78056e+07	0	8.31133e+08	88468100	9.67407e+08	9.67407e+08	1.36274e+08	1.36274e+08	9.67407e+08	9.67407e+08	4.1028e+09	0.235792	0.235792	0.0332148	0.0332148	0.235792	0.235792	0	1.22837e+06	348056	60259.5	0.286407	0.026326	1783700	4.27856e+08	5.8723e+07	0.104284	0.0143129	#REF!	0.03982	1996-07-03
000407	2015	C26	0	0	0	3.56556e+07	0	7.67871e+08	88407300	8.91934e+08	8.91934e+08	1.24063e+08	1.24063e+08	8.91934e+08	8.91934e+08	4.15165e+09	0.214839	0.214839	0.0298828	0.0298828	0.214839	0.214839	0	1.39228e+06	400953	63216.6	-0.126349	0.027378	2179100	6.65452e+08	6.54939e+07	0.160286	0.0157754	#REF!	0.050022	1996-07-03
000407	2016	D45	0	0		4.62316e+07		7.47038e+08	88422500	8.81692e+08	8.81692e+08	1.34654e+08	1.34654e+08	8.81692e+08	8.81692e+08	4.30256e+09	0.204923	0.204923	0.0312963	0.0312963	0.204923	0.204923	0	1.55007e+06	486557	68303.9	0.055949	0.033592	2315400	8.73538e+08	5.11332e+07	0.203027	0.0118844	#REF!	0.054822	1996-07-03
000407	2017	D45	0	0		7.72653e+07		7.41444e+08	8.84377e+07	9.07147e+08	9.07147e+08	1.65703e+08	1.65703e+08	9.07147e+08	9.07147e+08	5.04511e+09	0.179807	0.179807	0.0328443	0.0328443	0.179807	0.179807	0	1.67677e+06	543790	70645.6	0.444625	0.023474	2245700	1.05699e+09	2.02159e+08	0.209508	0.0400703	#REF!	0.036858	1996-07-03
000407	2018	D45	0	0		7.72653e+07		778173556	82387794	9.37827e+08	9.37827e+08	1.59653e+08	1.59653e+08	9.37827e+08	9.37827e+08	6.42703e+09	0.145919	0.145919	0.0248409	0.0248409	0.145919	0.145919	0	1.82674e+06	551686	73208.4	0.221487	0.021511	1795400	1.46588e+09	2.83942e+08	0.22808	0.0441794	#REF!	0.028311	1996-07-03
000407	2019	D45	0	0				8.29037e+08	77219556	9.06257e+08	9.06257e+08	77219556	77219556	9.06257e+08	9.06257e+08	6.50931e+09	0.139225	0.139225	0.0118629	0.0118629	0.139225	0.139225	0	1.98649e+06	576009	77189.5	0.143822	0.023034	4369900	1.58818e+09	5.90798e+08	0.243986	0.0907619	#REF!	0.027771	1996-07-03
000413	2009	C39	0	0	0		0	150000	0	150000	150000	0	0	150000	150000	3.6416e+08	0.000411907	0.000411907	0	0	0.000411907	0.000411907	0	606225	220002	38246	-0.697712	0.22718	121406	1.11132e+08	-1.2583e+07	0.305173	-0.0345535	#REF!	0.292028	1996-09-25
000413	2010	C39	0	0		0	0	150000	0	150000	150000	0	0	150000	150000	3.74875e+08	0.000400134	0.000400134	0	0	0.000400134	0.000400134	0	725852	266622	44628.2	0.263007	0.086707	202639	9.83279e+07	1.03695e+07	0.262295	0.0276614	#REF!	0.205314	1996-09-25
000413	2011	C39	0	0		0	0	150000	1.78178e+07	1.79678e+07	1.79678e+07	1.78178e+07	1.78178e+07	1.79678e+07	1.79678e+07	3.74112e+08	0.048028	0.048028	0.047627	0.047627	0.048028	0.048028	0	851591	289848	50748.5	0.332753	0.087691	234727	5.28968e+07	-1.8383e+06	0.141393	-0.00491376	#REF!	0.202653	1996-09-25
000413	2012	C39	0	0	0	0	0	150000	1.42303e+07	1.43803e+07	1.43803e+07	1.42303e+07	1.42303e+07	1.43803e+07	1.43803e+07	2.06171e+09	0.00697494	0.00697494	0.00690218	0.00690218	0.00697494	0.00697494	0	974149	308664	54659.8	6.45925	0.088946	317300	5.03776e+07	-4.66993e+08	0.0244349	-0.226508	#REF!	0.096482	1996-09-25
000413	2013	C39	0	0	0	0	0	0	1.22166e+07	1.22166e+07	1.22166e+07	1.22166e+07	1.22166e+07	1.22166e+07	1.22166e+07	9.03298e+09	0.00135245	0.00135245	0.00135245	0.00135245	0.00135245	0.00135245	0	1.10652e+06	337291	58574.4	0.196378	0.062219	824000	1.41109e+08	-1.83722e+09	0.0156215	-0.20339	#REF!	0.107585	1996-09-25
000413	2014	C39	0	0	0	0	0	0	0	0	0	0	0	0	0	1.24682e+10	0	0	0	0	0	0	0	1.22837e+06	348056	60259.5	1.30003	0.051546	968700	1.95876e+09	-4.40574e+07	0.157101	-0.00353359	#REF!	0.098264	1996-09-25
000413	2015	C39	0	0	0	0	0	7.24263e+07	0	7.24263e+07	7.24263e+07	0	0	7.24263e+07	7.24263e+07	2.87986e+10	0.00251492	0.00251492	0	0	0.00251492	0.00251492	0	1.39228e+06	400953	63216.6	1.16955	0.059715	1672700	6.90019e+09	1.78013e+09	0.239601	0.061813	#REF!	0.090703	1996-09-25
000413	2016	C39	0	0				7.23548e+07		7.23548e+07	7.23548e+07	0	0	7.23548e+07	7.23548e+07	4.68263e+10	0.00154517	0.00154517	0	0	0.00154517	0.00154517	0	1.55007e+06	486557	68303.9	0.484089	0.021655	1812500	8.95234e+09	1.39005e+09	0.191182	0.0296852	#REF!	0.060704	1996-09-25
000413	2017	C39	0	0		100000056		2.13064e+09	5.82294e+07	2.28887e+09	2.28887e+09	1.58229e+08	1.58229e+08	2.28887e+09	2.28887e+09	6.76833e+10	0.0338173	0.0338173	0.00233779	0.00233779	0.0338173	0.0338173	0	1.67677e+06	543790	70645.6	1.51204	0.031854	3875200	1.10916e+10	1.26577e+09	0.163874	0.0187014	#REF!	0.037037	1996-09-25
000413	2018	C39	0	0		2.43159e+08		2.17435e+09	6.86994e+08	3.1045e+09	3.1045e+09	9.30152e+08	9.30152e+08	3.1045e+09	3.1045e+09	7.25761e+10	0.0427758	0.0427758	0.0128162	0.0128162	0.0427758	0.0427758	0	1.82674e+06	551686	73208.4	0.627314	0.031465	3985600	9.63446e+09	3.88252e+08	0.13275	0.00534958	#REF!	0.023163	1996-09-25
000413	2019	C39	0	0				2149950323	6.95654e+08	2.8456e+09	2.8456e+09	6.95654e+08	6.95654e+08	2.8456e+09	2.8456e+09	6.77605e+10	0.0419951	0.0419951	0.0102664	0.0102664	0.0419951	0.0419951	0	1.98649e+06	576009	77189.5	-0.378671	0.031171	1944400	9.51541e+09	-3.0127e+09	0.140427	-0.044461	#REF!	0.03885	1996-09-25
000415	2009	E48	0	0		0	0	5.18894e+07	0	5.18894e+07	5.18894e+07	0	0	5.18894e+07	5.18894e+07	1.1539e+09	0.0449687	0.0449687	0	0	0.0449687	0.0449687	0	606225	220002	38246	0.0732	0.012326	280200	333314045	2.18506e+08	0.288858	0.189363	#REF!	0.157768	1996-07-16
000415	2010	E48	0	0		0	0	2.06344e+07	0	2.06344e+07	2.06344e+07	0	0	2.06344e+07	2.06344e+07	1.2818e+09	0.016098	0.016098	0	0	0.016098	0.016098	0	725852	266622	44628.2	0.25638	0.014487	337140	3.33388e+08	3.63423e+07	0.260093	0.0283525	#REF!	0.108081	1996-07-16
000415	2011	L71	0	0		0	0	0	0	0	0	0	0	0	0	1.86155e+10	0	0	0	0	0	0	0	851591	289848	50748.5	2.34312	0.220127	316800	3.08262e+06	8.02569e+08	0.000165595	0.043113	#REF!	0.052584	1996-07-16
000415	2012	L71	0	0	0	79342000	0	0	0	79342000	79342000	79342000	79342000	79342000	79342000	3.00026e+10	0.0026445	0.0026445	0.0026445	0.0026445	0.0026445	0.0026445	0	974149	308664	54659.8	1.33177	0.220127	518379	8.44851e+09	1.18359e+09	0.281592	0.0394496	#REF!	0.085026	1996-07-16
000415	2013	L71	49970000	0	0	108916000	0	0	0	158886000	108916000	108916000	158886000	108916000	158886000	57125361000	0.00278136	0.00190661	0.00278136	0.00190661	0.00278136	0.00190661	0.000874743	1.10652e+06	337291	58574.4	1.55895	0.220127	1780700	25473384000	4619723000	0.445921	0.0808699	#REF!	0.080967	1996-07-16
000415	2014	L71	0	0	0	133346000	0	0	0	133346000	133346000	133346000	133346000	133346000	133346000	67720684000	0.00196906	0.00196906	0.00196906	0.00196906	0.00196906	0.00196906	0	1.22837e+06	348056	60259.5	0.074565	0.213579	6796300	27293698000	4734712000	0.403033	0.0699153	#REF!	0.090217	1996-07-16
000415	2015	L71	0	0	0	575437000	0	1194201000	0	1769638000	1769638000	575437000	575437000	1769638000	1769638000	131900896000	0.0134164	0.0134164	0.00436265	0.00436265	0.0134164	0.0134164	0	1.39228e+06	400953	63216.6	0.409674	0.209805	2081700	47865952000	7014152000	0.362893	0.0531774	#REF!	0.091218	1996-07-16
000415	2016	L71	0	0		1502149000		2845540000		4347689000	4347689000	1502149000	1502149000	4347689000	4347689000	216632100000	0.0200695	0.0200695	0.0069341	0.0069341	0.0200695	0.0200695	0	1.55007e+06	486557	68303.9	1.51139	0.132818	4582800	117283476000	13944584000	0.541395	0.0643699	#REF!	0.05054	1996-07-16
000415	2017	L71	0	0		1465123000		2655653000		4120776000	4120776000	1465123000	1465123000	4120776000	4120776000	300394363000	0.0137179	0.0137179	0.00487733	0.00487733	0.0137179	0.0137179	0	1.67677e+06	543790	70645.6	0.481368	0.135254	2753100	180298270000	21023230000	0.600205	0.0699854	#REF!	0.055007	1996-07-16
000415	2018	L71	0	0				2551055000		2551055000	2551055000	0	0	2551055000	2551055000	285818636000	0.00892543	0.00892543	0	0	0.00892543	0.00892543	0	1.82674e+06	551686	73208.4	0.149059	0.132685	2175000	181993043000	20434852000	0.636743	0.0714959	#REF!	0.046694	1996-07-16
000415	2019	L71	0	0				3745882000		3745882000	3745882000	0	0	3745882000	3745882000	265537353000	0.0141068	0.0141068	0	0	0.0141068	0.0141068	0	1.98649e+06	576009	77189.5	-0.060255	0.105304	3027500	198521941000	19875636000	0.747623	0.0748506	#REF!	0.047588	1996-07-16
000419	2009	F52	0	0	0	0	0	23600000	0	23600000	23600000	0	0	23600000	23600000	2.86206e+09	0.00824582	0.00824582	0	0	0.00824582	0.00824582	0	606225	220002	38246	0.327146	0.207039	910000	1.43269e+09	4.56483e+08	0.500582	0.159495	#REF!	0.110509	1996-08-16
000419	2010	F52	0	0		0	0	1.09718e+08	0	1.09718e+08	1.09718e+08	0	0	1.09718e+08	1.09718e+08	3.18736e+09	0.0344229	0.0344229	0	0	0.0344229	0.0344229	0	725852	266622	44628.2	0.354961	0.201096	910000	1.45527e+09	3.27425e+08	0.456575	0.102726	#REF!	0.10484	1996-08-16
000419	2011	F52	0	0		0	0	1.09718e+08	0	1.09718e+08	1.09718e+08	0	0	1.09718e+08	1.09718e+08	3.56947e+09	0.0307379	0.0307379	0	0	0.0307379	0.0307379	0	851591	289848	50748.5	0.145013	0.20441	910000	1.39165e+09	2.87896e+08	0.389874	0.0806551	#REF!	0.105851	1996-08-16
000419	2012	F52	0	0	0	0	0	1.09718e+08	0	1.09718e+08	1.09718e+08	0	0	1.09718e+08	1.09718e+08	3.70739e+09	0.0295945	0.0295945	0	0	0.0295945	0.0295945	0	974149	308664	54659.8	0.038179	0.204113	1150000	1.31526e+09	3.9127e+08	0.354767	0.105538	#REF!	0.111252	1996-08-16
000419	2013	F52	0	0	0	0	0	1.09718e+08	0	1.09718e+08	1.09718e+08	0	0	1.09718e+08	1.09718e+08	3.81494e+09	0.0287601	0.0287601	0	0	0.0287601	0.0287601	0	1.10652e+06	337291	58574.4	0.101738	0.204125	1120000	1.21251e+09	3.01223e+08	0.31783	0.0789586	#REF!	0.105413	1996-08-16
000419	2014	F52	0	0	0	1.79608e+08	0	0	0	1.79608e+08	1.79608e+08	1.79608e+08	1.79608e+08	1.79608e+08	1.79608e+08	3.77962e+09	0.0475201	0.0475201	0.0475201	0.0475201	0.0475201	0.0475201	0	1.22837e+06	348056	60259.5	0.00736	0.204112	1120000	1.13871e+09	1.78372e+08	0.301276	0.0471931	#REF!	0.099099	1996-08-16
000419	2015	F52	0	0	0	2.40541e+08	0	0	0	2.40541e+08	2.40541e+08	2.40541e+08	2.40541e+08	2.40541e+08	2.40541e+08	3.84299e+09	0.0625922	0.0625922	0.0625922	0.0625922	0.0625922	0.0625922	0	1.39228e+06	400953	63216.6	-0.030409	0.201882	1150000	1.06406e+09	1.5218e+08	0.276882	0.0395995	#REF!	0.10667	1996-08-16
000419	2016	F52	0	0		2.88541e+08				2.88541e+08	2.88541e+08	2.88541e+08	2.88541e+08	2.88541e+08	2.88541e+08	3.97759e+09	0.0725417	0.0725417	0.0725417	0.0725417	0.0725417	0.0725417	0	1.55007e+06	486557	68303.9	-0.093825	0.197193	1150000	1.23267e+09	8.88455e+07	0.309904	0.0223365	#REF!	0.111347	1996-08-16
000419	2017	F52	0	0		2.88541e+08				2.88541e+08	2.88541e+08	2.88541e+08	2.88541e+08	2.88541e+08	2.88541e+08	4.15641e+09	0.0694207	0.0694207	0.0694207	0.0694207	0.0694207	0.0694207	0	1.67677e+06	543790	70645.6	0.03966	0.197263	1480000	1.16721e+09	2.57879e+08	0.280821	0.0620437	#REF!	0.110382	1996-08-16
000419	2018	F52	0	0		1.1127e+09				1.1127e+09	1.1127e+09	1.1127e+09	1.1127e+09	1.1127e+09	1.1127e+09	4.9275e+09	0.225814	0.225814	0.225814	0.225814	0.225814	0.225814	0	1.82674e+06	551686	73208.4	-0.040527	0.197134	1530000	1.10325e+09	-3.3091e+07	0.223897	-0.00671557	#REF!	0.117221	1996-08-16
000419	2019	F52	0	0						0	0	0	0	0	0	5.10194e+09	0	0	0	0	0	0	0	1.98649e+06	576009	77189.5	-0.082068	0.197068	1670000	1.05041e+09	-7.0866e+07	0.205885	-0.01389	#REF!	0.115901	1996-08-16
000420	2009	C28	0	0	0	2.41689e+07	0	0	0	2.41689e+07	2.41689e+07	2.41689e+07	2.41689e+07	2.41689e+07	2.41689e+07	2.73079e+09	0.00885051	0.00885051	0.00885051	0.00885051	0.00885051	0.00885051	0	606225	220002	38246	0.033957	0.043268	124400	1.36204e+09	7.03636e+07	0.498772	0.0257668	#REF!	0.065614	1996-08-02
000420	2010	C28	0	0		1.62901e+07	0	0	0	1.62901e+07	1.62901e+07	1.62901e+07	1.62901e+07	1.62901e+07	1.62901e+07	2.91626e+09	0.00558595	0.00558595	0.00558595	0.00558595	0.00558595	0.00558595	0	725852	266622	44628.2	0.264955	0.04676	134000	1.49757e+09	1.67625e+08	0.513524	0.0574794	#REF!	0.059982	1996-08-02
000420	2011	C28	0	0	0	1.46492e+07	0	0	0	1.46492e+07	1.46492e+07	1.46492e+07	1.46492e+07	1.46492e+07	1.46492e+07	3.03594e+09	0.00482526	0.00482526	0.00482526	0.00482526	0.00482526	0.00482526	0	851591	289848	50748.5	-0.007209	0.045711	142600	1.46659e+09	5.25329e+06	0.483077	0.00173037	#REF!	0.076537	1996-08-02
000420	2012	C28	0	0	0	0	0	0	0	0	0	0	0	0	0	3.45054e+09	0	0	0	0	0	0	0	974149	308664	54659.8	-0.331249	0.045387	197200	1.29237e+09	6.04107e+07	0.37454	0.0175076	#REF!	0.095622	1996-08-02
000420	2013	C28	0	0	0	0	0	120000	0	120000	120000	0	0	120000	120000	3.99861e+09	3.00105e-05	3.00105e-05	0	0	3.00105e-05	3.00105e-05	0	1.10652e+06	337291	58574.4	-0.099772	0.045508	214000	1.367e+09	-1.40027e+08	0.341868	-0.0350189	#REF!	0.094608	1996-08-02
000420	2014	C28	0	0	0	120000	0	0	0	120000	120000	120000	120000	120000	120000	3.30859e+09	3.62692e-05	3.62692e-05	3.62692e-05	3.62692e-05	3.62692e-05	3.62692e-05	0	1.22837e+06	348056	60259.5	-0.256614	0.028358	220000	1.56801e+09	-6.10484e+07	0.473919	-0.0184515	#REF!	0.096223	1996-08-02
000420	2015	C28	0	0	0	0	0	0	0	0	0	0	0	0	0	2.65013e+09	0	0	0	0	0	0	0	1.39228e+06	400953	63216.6	-0.000754	0.028358	313000	1.26231e+09	-1.645e+08	0.476318	-0.0620724	#REF!	0.08024	1996-08-02
000420	2016	C28	0	0						0	0	0	0	0	0	4.6207e+09	0	0	0	0	0	0	0	1.55007e+06	486557	68303.9	0.345763	0.031271	331000	1.54049e+09	-1.14705e+08	0.333389	-0.0248242	#REF!	0.045035	1996-08-02
000420	2017	C28	0	0				294700000		294700000	294700000	0	0	294700000	294700000	6.18013e+09	0.0476851	0.0476851	0	0	0.0476851	0.0476851	0	1.67677e+06	543790	70645.6	0.576043	0.033607	352000	2.77331e+09	3.16642e+07	0.448746	0.00512354	#REF!	0.026543	1996-08-02
000420	2018	C28	0	0		330804688				330804688	330804688	330804688	330804688	330804688	330804688	7.14026e+09	0.0463295	0.0463295	0.0463295	0.0463295	0.0463295	0.0463295	0	1.82674e+06	551686	73208.4	0.165882	0.033454	379000	2.9505e+09	1.771e+08	0.41322	0.0248031	#REF!	0.034544	1996-08-02
000420	2019	C28	0	0						0	0	0	0	0	0	8.47843e+09	0	0	0	0	0	0	0	1.98649e+06	576009	77189.5	0.050017	0.062517	420000	4.78457e+09	7.49334e+07	0.564322	0.00883811	#REF!	0.035346	1996-08-02
000421	2009	O79	0	0	0	2.78853e+06	0	1.11244e+08	6.00557e+06	1.20038e+08	1.20038e+08	8.79411e+06	8.79411e+06	1.20038e+08	1.20038e+08	2.68983e+09	0.0446266	0.0446266	0.00326939	0.00326939	0.0446266	0.0446266	0	606225	220002	38246	-0.110281	0.096002	728000	9.03215e+08	3.35635e+08	0.335789	0.124779	#REF!	0.052192	1996-08-06
000421	2010	O79	0	0		1.6717e+08	0	8.11672e+07	5.91229e+06	2.5425e+08	2.5425e+08	1.73082e+08	1.73082e+08	2.5425e+08	2.5425e+08	2.97809e+09	0.0853735	0.0853735	0.0581187	0.0581187	0.0853735	0.0853735	0	725852	266622	44628.2	0.113433	0.096	728000	8.89412e+08	4.4769e+08	0.298652	0.150328	#REF!	0.036982	1996-08-06
000421	2011	O79	0	0		7.32834e+07	0	8.80529e+07	3.83647e+06	1.65173e+08	1.65173e+08	7.71199e+07	7.71199e+07	1.65173e+08	1.65173e+08	2.92354e+09	0.0564976	0.0564976	0.026379	0.026379	0.0564976	0.0564976	0	851591	289848	50748.5	-0.119153	0.095982	709300	8.43389e+08	1.58079e+08	0.288483	0.0540712	#REF!	0.053775	1996-08-06
000421	2012	S90	0	0	0	4.85006e+07	0	1.47413e+08	3.73571e+06	1.99649e+08	1.99649e+08	5.22363e+07	5.22363e+07	1.99649e+08	1.99649e+08	2.59058e+09	0.0770675	0.0770675	0.020164	0.020164	0.0770675	0.0770675	0	974149	308664	54659.8	0.145967	0.095981	837500	6.27671e+08	3.70302e+08	0.24229	0.142942	#REF!	0.04854	1996-08-06
000421	2013	S90	0	0	0	6.0515e+07	0	1.73569e+08	1.18572e+07	2.45941e+08	2.45941e+08	7.23722e+07	7.23722e+07	2.45941e+08	2.45941e+08	2.41293e+09	0.101926	0.101926	0.0299935	0.0299935	0.101926	0.101926	0	1.10652e+06	337291	58574.4	-0.053212	0.095981	805600	5.81583e+08	1.90799e+08	0.241028	0.0790737	#REF!	0.032492	1996-08-06
000421	2014	S90	100050	0	0	1.1952e+08	0	2.47001e+08	1.05795e+08	4.72417e+08	4.72317e+08	2.25316e+08	2.25416e+08	4.72317e+08	4.72417e+08	2.30897e+09	0.204601	0.204557	0.0976262	0.0975829	0.204601	0.204557	4.33311e-05	1.22837e+06	348056	60259.5	-0.056509	0.096026	923600	4.65509e+08	2.92043e+08	0.201609	0.126482	#REF!	0.04415	1996-08-06
000421	2015	D45	0	0	1.59628e+08	1.85034e+08	0	2.89525e+08	1.30572e+08	6.05131e+08	6.05131e+08	4.75234e+08	4.75234e+08	7.64759e+08	7.64759e+08	6.68276e+09	0.090551	0.090551	0.0711134	0.0711134	0.114438	0.114438	0	1.39228e+06	400953	63216.6	1.53506	0.248206	1081200	2.6947e+09	-1.03097e+08	0.403231	-0.0154273	#REF!	0.041058	1996-08-06
000421	2016	D45	4000	0	1.07406e+08	1.45004e+08		2.54626e+08	1.29367e+08	5.29001e+08	5.28997e+08	3.81776e+08	3.8178e+08	6.36402e+08	6.36406e+08	7.04231e+09	0.0751175	0.0751169	0.0542124	0.0542118	0.090369	0.0903684	5.67996e-07	1.55007e+06	486557	68303.9	-0.024196	0.248289	1110200	2.72495e+09	-1.37062e+08	0.38694	-0.0194627	#REF!	0.047865	1996-08-06
000421	2017	D45	58162.8	0		1.29034e+08		5.02672e+08	1.25317e+08	7.57081e+08	7.57022e+08	254350577	2.54409e+08	7.57022e+08	7.57081e+08	1.09201e+10	0.0693291	0.0693238	0.0232973	0.023292	0.0693291	0.0693238	5.32621e-06	1.67677e+06	543790	70645.6	-0.071596	0.248018	1040000	2.92824e+09	3.12381e+09	0.268151	0.28606	#REF!	0.043564	1996-08-06
000421	2018	D45	0	0		6.30976e+07		5.43064e+08	1.28676e+08	7.34838e+08	7.34838e+08	1.91774e+08	1.91774e+08	7.34838e+08	7.34838e+08	1.14342e+10	0.0642664	0.0642664	0.0167719	0.0167719	0.0642664	0.0642664	0	1.82674e+06	551686	73208.4	-0.028096	0.247982	1018700	3.15886e+09	9.39806e+08	0.276263	0.0821923	#REF!	0.045372	1996-08-06
000421	2019	D45	0	0				8.15126e+08	2.14655e+08	1.02978e+09	1.02978e+09	2.14655e+08	2.14655e+08	1.02978e+09	1.02978e+09	1.21302e+10	0.0848943	0.0848943	0.017696	0.017696	0.0848943	0.0848943	0	1.98649e+06	576009	77189.5	0.024456	0.247982	1076400	3.27496e+09	-9.06644e+08	0.269985	-0.074743	#REF!	0.045272	1996-08-06
000423	2009	C27	0	0	0	2000000	0	1.18335e+08	3.49094e+06	1.23826e+08	1.23826e+08	5.49094e+06	5.49094e+06	1.23826e+08	1.23826e+08	3.11673e+09	0.0397293	0.0397293	0.00176176	0.00176176	0.0397293	0.0397293	0	606225	220002	38246	0.233192	0.055892	739300	3.47786e+08	8.12706e+08	0.111587	0.260756	#REF!	0.083553	1996-07-29
000423	2010	C27	0	0		3.48788e+08	0	7.44088e+07	3.39337e+06	4.2659e+08	4.2659e+08	3.52182e+08	3.52182e+08	4.2659e+08	4.2659e+08	3.59772e+09	0.118572	0.118572	0.0978902	0.0978902	0.118572	0.118572	0	725852	266622	44628.2	0.185021	0.055388	1033000	3.99592e+08	6.35766e+08	0.111068	0.176714	#REF!	0.084123	1996-07-29
000423	2011	C27	0	0		6.722e+07	0	9.18291e+07	3.20321e+06	1.62252e+08	1.62252e+08	7.04233e+07	7.04233e+07	1.62252e+08	1.62252e+08	4226349298	0.0383907	0.0383907	0.0166629	0.0166629	0.0383907	0.0383907	0	851591	289848	50748.5	0.11976	0.054173	1060000	4.71099e+08	7.09731e+08	0.111467	0.16793	#REF!	0.083724	1996-07-29
000423	2012	C27	0	0	0	0	0	1.1884e+08	3.05934e+06	1.21899e+08	1.21899e+08	3.05934e+06	3.05934e+06	1.21899e+08	1.21899e+08	5.32566e+09	0.022889	0.022889	0.000574453	0.000574453	0.022889	0.022889	0	974149	308664	54659.8	0.107736	0.054233	1410000	5.22438e+08	8.58044e+08	0.0980983	0.161115	#REF!	0.109262	1996-07-29
000423	2013	C27	0	0	0	0	0	1.21641e+08	2.91547e+06	1.24556e+08	1.24556e+08	2.91547e+06	2.91547e+06	1.24556e+08	1.24556e+08	5.97972e+09	0.0208297	0.0208297	0.00048756	0.00048756	0.0208297	0.0208297	0	1.10652e+06	337291	58574.4	0.314204	0.054478	1719300	6.41302e+08	8.79094e+08	0.107246	0.147012	#REF!	0.089308	1996-07-29
000423	2014	C27	0	0	0	7.09409e+07	0	7.41075e+07	2.77161e+06	1.4782e+08	1.4782e+08	7.37125e+07	7.37125e+07	1.4782e+08	1.4782e+08	7.45993e+09	0.0198152	0.0198152	0.00988114	0.00988114	0.0198152	0.0198152	0	1.22837e+06	348056	60259.5	-0.001816	0.054566	2909400	1.3261e+09	6.57106e+08	0.177763	0.0880848	#REF!	0.092669	1996-07-29
000423	2015	C27	0	0	0	5.04335e+07	0	9.3643e+07	3.05341e+07	1.74611e+08	1.74611e+08	8.09676e+07	8.09676e+07	1.74611e+08	1.74611e+08	8.60902e+09	0.0202823	0.0202823	0.00940498	0.00940498	0.0202823	0.0202823	0	1.39228e+06	400953	63216.6	0.359354	0.055094	3200300	1.36315e+09	9.7761e+08	0.15834	0.113557	#REF!	0.077653	1996-07-29
000423	2016	C27	0	0	0	4.03651e+07	0	8.42131e+07	2.76432e+07	1.52221e+08	1.52221e+08	6.80083e+07	6.80083e+07	1.52221e+08	1.52221e+08	9.94957e+09	0.0152993	0.0152993	0.0068353	0.0068353	0.0152993	0.0152993	0	1.55007e+06	486557	68303.9	0.159179	0.056562	3379100	1.41793e+09	6.24573e+08	0.142511	0.0627738	#REF!	0.078016	1996-07-29
000423	2017	C27	0	0		3.05213e+07		1.27208e+08	2.02744e+07	1.78004e+08	1.78004e+08	5.07956e+07	5.07956e+07	1.78004e+08	1.78004e+08	1.2376e+10	0.0143829	0.0143829	0.00410436	0.00410436	0.0143829	0.0143829	0	1.67677e+06	543790	70645.6	0.167039	0.061571	3548400	1.70965e+09	1.75739e+09	0.138142	0.141999	#REF!	0.078411	1996-07-29
000423	2018	C27	0	0		3.02931e+07		2.17057e+08	1.21004e+08	3.68354e+08	3.68354e+08	1.51297e+08	1.51297e+08	3.68354e+08	3.68354e+08	1.387e+10	0.0265577	0.0265577	0.0109083	0.0109083	0.0265577	0.0265577	0	1.82674e+06	551686	73208.4	-0.004615	0.065918	6726600	1.73405e+09	1.00905e+09	0.125022	0.0727507	#REF!	0.0494	1996-07-29
000423	2019	C27	6.33788e+08	0				2.19224e+08	1.25634e+08	9.78646e+08	3.44858e+08	1.25634e+08	7.59422e+08	3.44858e+08	9.78646e+08	1.16537e+10	0.0839775	0.0295922	0.0651659	0.0107806	0.0839775	0.0295922	0.0543853	1.98649e+06	576009	77189.5	-0.596825	0.066361	5310200	2.15629e+09	-1.11999e+09	0.185031	-0.0961065	#REF!	0.099434	1996-07-29
000425	2009	C35	0	0		0	0	7.64142e+06	0	7.64142e+06	7.64142e+06	0	0	7.64142e+06	7.64142e+06	1.50722e+10	0.000506988	0.000506988	0	0	0.000506988	0.000506988	0	606225	220002	38246	5.17108	0.342658	1001200	2.33315e+09	3.18014e+09	0.154799	0.210994	#REF!	0.057214	1996-08-28
000425	2010	C35	0	0		0	0	6.25716e+06	0	6.25716e+06	6.25716e+06	0	0	6.25716e+06	6.25716e+06	2.48011e+10	0.000252293	0.000252293	0	0	0.000252293	0.000252293	0	725852	266622	44628.2	0.218117	0.247886	5165000	2.39877e+09	4.75739e+08	0.0967203	0.0191822	#REF!	0.042493	1996-08-28
000425	2011	C35	0	0		0	0	7.25636e+06	0	7.25636e+06	7.25636e+06	0	0	7.25636e+06	7.25636e+06	3.47135e+10	0.000209036	0.000209036	0	0	0.000209036	0.000209036	0	851591	289848	50748.5	0.307654	0.246072	6104000	2.56907e+09	-2.02976e+09	0.0740078	-0.0584716	#REF!	0.039882	1996-08-28
000425	2012	C35	0	0	0	0	0	2.10675e+08	0	2.10675e+08	2.10675e+08	0	0	2.10675e+08	2.10675e+08	4.53589e+10	0.00464461	0.00464461	0	0	0.00464461	0.00464461	0	974149	308664	54659.8	-0.025435	0.245784	6993744	5.86608e+09	-3.47339e+09	0.129326	-0.0765758	#REF!	0.055272	1996-08-28
000425	2013	C35	0	0	0	0	0	2.10654e+08	0	2.10654e+08	2.10654e+08	0	0	2.10654e+08	2.10654e+08	4.90967e+10	0.00429059	0.00429059	0	0	0.00429059	0.00429059	0	1.10652e+06	337291	58574.4	-0.159891	0.245724	6242600	6.12873e+09	-3.83061e+08	0.12483	-0.00780216	#REF!	0.052552	1996-08-28
000425	2014	C35	0	0	0	683000000	0	3.39718e+08	0	1.02272e+09	1.02272e+09	683000000	683000000	1.02272e+09	1.02272e+09	4.88505e+10	0.0209357	0.0209357	0.0139814	0.0139814	0.0209357	0.0209357	0	1.22837e+06	348056	60259.5	-0.136636	0.222403	4817000	8.19065e+09	7.37668e+08	0.167667	0.0151005	#REF!	0.080443	1996-08-28
000425	2015	C35	0	0	0	1021048400	0	8.27782e+08	0	1.84883e+09	1.84883e+09	1021048400	1021048400	1.84883e+09	1.84883e+09	4.27079e+10	0.0432901	0.0432901	0.0239077	0.0239077	0.0432901	0.0432901	0	1.39228e+06	400953	63216.6	-0.285264	0.179275	4576200	6.02766e+09	1.07742e+08	0.141137	0.00252276	#REF!	0.088338	1996-08-28
000425	2016	C35	0	0		2671048400		8.46118e+08		3.51717e+09	3.51717e+09	2671048400	2671048400	3.51717e+09	3.51717e+09	4.39771e+10	0.0799773	0.0799773	0.0607373	0.0607373	0.0799773	0.0799773	0	1.55007e+06	486557	68303.9	0.014011	0.183233	4403300	7.54698e+09	2.24534e+09	0.171612	0.0510571	#REF!	0.088952	1996-08-28
000425	2017	C35	0	0		2571048400		9.59964e+08		3.53101e+09	3.53101e+09	2571048400	2571048400	3.53101e+09	3.53101e+09	4.977e+10	0.0709466	0.0709466	0.0516586	0.0516586	0.0709466	0.0709466	0	1.67677e+06	543790	70645.6	0.724629	0.182524	5478500	7.19217e+09	3.15341e+09	0.144508	0.0633596	#REF!	0.074365	1996-08-28
000425	2018	C35	0	0		2471048400		2.3357e+09		4.80674e+09	4.80674e+09	2471048400	2471048400	4.80674e+09	4.80674e+09	6.12499e+10	0.0784776	0.0784776	0.0403437	0.0403437	0.0784776	0.0784776	0	1.82674e+06	551686	73208.4	0.524488	0.150111	6060000	7.17891e+09	3.30871e+09	0.117207	0.0540199	#REF!	0.017625	1996-08-28
000425	2019	C35	0	635502				2.43372e+09		2.43435e+09	2.43435e+09	635502	635502	2.43435e+09	2.43435e+09	7.72917e+10	0.0314957	0.0314957	8.22212e-06	8.22212e-06	0.0314957	0.0314957	0	1.98649e+06	576009	77189.5	0.332492	0.153025	6242700	7.59618e+09	5.13559e+09	0.0982794	0.0664444	#REF!	0.014918	1996-08-28
000428	2009	H61	0	0	0	0	0	6.03181e+07	0	6.03181e+07	6.03181e+07	0	0	6.03181e+07	6.03181e+07	3.91228e+09	0.0154176	0.0154176	0	0	0.0154176	0.0154176	0	606225	220002	38246	0.409586	0.206847	504600	2.30111e+09	5.79899e+08	0.588175	0.148225	#REF!	0.291896	1996-08-08
000428	2010	H61	0	0		0	0	9.60564e+07	0	9.60564e+07	9.60564e+07	0	0	9.60564e+07	9.60564e+07	4.55985e+09	0.0210657	0.0210657	0	0	0.0210657	0.0210657	0	725852	266622	44628.2	0.081149	0.206883	697000	2.2122e+09	4.3102e+08	0.485149	0.0945249	#REF!	0.305195	1996-08-08
000428	2011	H61	0	0		0	0	6.3134e+07	0	6.3134e+07	6.3134e+07	0	0	6.3134e+07	6.3134e+07	5.51686e+09	0.0114438	0.0114438	0	0	0.0114438	0.0114438	0	851591	289848	50748.5	0.139307	0.206706	729600	2.50147e+09	5.00127e+08	0.453423	0.0906542	#REF!	0.306631	1996-08-08
000428	2012	H61	0	0	0	0	0	1.04179e+07	0	1.04179e+07	1.04179e+07	0	0	1.04179e+07	1.04179e+07	6.71199e+09	0.00155213	0.00155213	0	0	0.00155213	0.00155213	0	974149	308664	54659.8	0.051183	0.20668	729600	3.37676e+09	4.02321e+08	0.503094	0.0599407	#REF!	0.376894	1996-08-08
000428	2013	H61	0	0	0	0	0	1.04209e+07	0	1.04209e+07	1.04209e+07	0	0	1.04209e+07	1.04209e+07	8.04044e+09	0.00129605	0.00129605	0	0	0.00129605	0.00129605	0	1.10652e+06	337291	58574.4	0.082586	0.212056	719400	3.27734e+09	2.14158e+08	0.407607	0.0266352	#REF!	0.374754	1996-08-08
000428	2014	H61	0	0	0	3000000	0	7.37483e+06	0	1.03748e+07	1.03748e+07	3000000	3000000	1.03748e+07	1.03748e+07	9.23077e+09	0.00112394	0.00112394	0.000325	0.000325	0.00112394	0.00112394	0	1.22837e+06	348056	60259.5	-0.149701	0.211971	646400	3.69736e+09	1.15651e+08	0.400547	0.0125288	#REF!	0.418307	1996-08-08
000428	2015	H61	0	0	0	4.38263e+06	0	7.01475e+06	0	1.13974e+07	1.13974e+07	4.38263e+06	4.38263e+06	1.13974e+07	1.13974e+07	9.52343e+09	0.00119677	0.00119677	0.000460195	0.000460195	0.00119677	0.00119677	0	1.39228e+06	400953	63216.6	-0.211163	0.192662	826200	3.43191e+09	1.83275e+08	0.360365	0.0192446	#REF!	0.522637	1996-08-08
000428	2016	H61	0	0		2.93826e+07		1.74287e+07		4.68113e+07	4.68113e+07	2.93826e+07	2.93826e+07	4.68113e+07	4.68113e+07	8.90883e+09	0.00525448	0.00525448	0.00329815	0.00329815	0.00525448	0.00525448	0	1.55007e+06	486557	68303.9	-0.159735	0.193516	681100	3.71226e+09	1.02852e+08	0.416694	0.011545	#REF!	0.592806	1996-08-08
000428	2017	H61	0	0		2.63826e+07		4.7043e+08	9.7307e+07	5.9412e+08	5.9412e+08	1.2369e+08	1.2369e+08	5.9412e+08	5.9412e+08	9.02757e+09	0.0658117	0.0658117	0.0137013	0.0137013	0.0658117	0.0658117	0	1.67677e+06	543790	70645.6	0.059095	0.192222	1370000	3.47072e+09	1.86587e+08	0.384458	0.0206686	#REF!	0.570941	1996-08-08
000428	2018	H61	0	0		2.63826e+07		4.59629e+08	2.29121e+08	7.15132e+08	7.15132e+08	2.55503e+08	2.55503e+08	7.15132e+08	7.15132e+08	7.19645e+09	0.0993729	0.0993729	0.0355041	0.0355041	0.0993729	0.0993729	0	1.82674e+06	551686	73208.4	-0.098735	0.192263	1675600	3290017374	1.37143e+08	0.457173	0.019057	#REF!	0.602688	1996-08-08
000428	2019	H61	0	0				4.57362e+08	9.42381e+07	5.516e+08	5.516e+08	9.42381e+07	9.42381e+07	5.516e+08	5.516e+08	6.56765e+09	0.0839874	0.0839874	0.0143488	0.0143488	0.0839874	0.0839874	0	1.98649e+06	576009	77189.5	0.159084	0.177069	1667400	2.98811e+09	3.91211e+08	0.454975	0.0595664	#REF!	0.481241	1996-08-08
000430	2009	L72	0	0	0	0	0	0	1.85564e+07	1.85564e+07	1.85564e+07	1.85564e+07	1.85564e+07	1.85564e+07	1.85564e+07	3.13737e+08	0.0591464	0.0591464	0.0591464	0.0591464	0.0591464	0.0591464	0	606225	220002	38246	0.036965	0.048843	364400	1.78884e+08	2.83822e+07	0.570171	0.0904651	#REF!	0.291124	1996-08-29
000430	2010	L72	0	0		0	0	4.11661e+06	1.81564e+07	2.2273e+07	2.2273e+07	1.81564e+07	1.81564e+07	2.2273e+07	2.2273e+07	2.55075e+08	0.0873196	0.0873196	0.0711807	0.0711807	0.0873196	0.0873196	0	725852	266622	44628.2	3.19172	0.047336	630000	1.13355e+08	3.07765e+07	0.444399	0.120657	#REF!	0.091466	1996-08-29
000430	2011	L72	0	0		0	0	4.11661e+06	1.74956e+07	2.16122e+07	2.16122e+07	1.74956e+07	1.74956e+07	2.16122e+07	2.16122e+07	4.47968e+08	0.048245	0.048245	0.0390555	0.0390555	0.048245	0.048245	0	851591	289848	50748.5	0.46753	0.104598	1250000	2.60684e+08	1.34657e+08	0.581925	0.300596	#REF!	0.069184	1996-08-29
000430	2012	N78	0	0	0	0	0	4.11661e+06	1.67742e+07	2.08908e+07	2.08908e+07	1.67742e+07	1.67742e+07	2.08908e+07	2.08908e+07	5.13007e+08	0.0407222	0.0407222	0.0326977	0.0326977	0.0407222	0.0407222	0	974149	308664	54659.8	0.225204	0.103855	873000	2.67702e+08	1.24408e+08	0.521829	0.242508	#REF!	0.05316	1996-08-29
000430	2013	N78	0	0	0	0	0	4.11661e+06	1.60009e+07	2.01175e+07	2.01175e+07	1.60009e+07	1.60009e+07	2.01175e+07	2.01175e+07	6.02772e+08	0.033375	0.033375	0.0265455	0.0265455	0.033375	0.033375	0	1.10652e+06	337291	58574.4	-0.26693	0.105191	961000	2.43375e+08	8.50566e+07	0.40376	0.141109	#REF!	0.091526	1996-08-29
000430	2014	N78	0	0	0	4.11661e+06	0	0	1.52327e+07	1.93493e+07	1.93493e+07	1.93493e+07	1.93493e+07	1.93493e+07	1.93493e+07	6.84745e+08	0.0282577	0.0282577	0.0282577	0.0282577	0.0282577	0.0282577	0	1.22837e+06	348056	60259.5	-0.0326	0.103524	906200	4.67132e+08	1.09346e+08	0.682198	0.159689	#REF!	0.097925	1996-08-29
000430	2015	N78	0	0	0	0	0	0	1.44645e+07	1.44645e+07	1.44645e+07	1.44645e+07	1.44645e+07	1.44645e+07	1.44645e+07	8.72799e+08	0.0165725	0.0165725	0.0165725	0.0165725	0.0165725	0.0165725	0	1.39228e+06	400953	63216.6	0.394353	0.103524	1485700	5.63504e+08	2.09064e+08	0.645629	0.239532	#REF!	0.094861	1996-08-29
000430	2016	N78	0	0		28000000		866976	2.03275e+07	4.91945e+07	4.91945e+07	4.83275e+07	4.83275e+07	4.91945e+07	4.91945e+07	2.04417e+09	0.0240658	0.0240658	0.0236417	0.0236417	0.0240658	0.0240658	0	1.55007e+06	486557	68303.9	-0.122535	0.103524	1363800	627056179	1.32475e+08	0.306754	0.0648062	#REF!	0.129612	1996-08-29
000430	2017	N78	0	0		27664000			1.92846e+07	4.69486e+07	4.69486e+07	4.69486e+07	4.69486e+07	4.69486e+07	4.69486e+07	2.33621e+09	0.020096	0.020096	0.020096	0.020096	0.020096	0.020096	0	1.67677e+06	543790	70645.6	-0.071825	0.088424	1351300	6.06994e+08	1.22327e+08	0.25982	0.0523613	#REF!	0.17918	1996-08-29
000430	2018	N78	0	0		27060000			1.71598e+07	4.42198e+07	4.42198e+07	4.42198e+07	4.42198e+07	4.42198e+07	4.42198e+07	2.49598e+09	0.0177164	0.0177164	0.0177164	0.0177164	0.0177164	0.0177164	0	1.82674e+06	551686	73208.4	-0.147832	0.088424	955700	5.85305e+08	1.47534e+08	0.234499	0.0591088	#REF!	0.171625	1996-08-29
000430	2019	N78	0	0					1.61194e+07	1.61194e+07	1.61194e+07	1.61194e+07	1.61194e+07	1.61194e+07	1.61194e+07	2.66803e+09	0.00604169	0.00604169	0.00604169	0.00604169	0.00604169	0.00604169	0	1.98649e+06	576009	77189.5	-0.092092	0.088424	1295100	5.36633e+08	1.5583e+08	0.201135	0.0584065	#REF!	0.176966	1996-08-29
000488	2009	C22	14900000	0				8.09847e+07	2.64265e+07	1.22311e+08	1.07411e+08	2.64265e+07	4.13265e+07	1.07411e+08	1.22311e+08	2.82131e+10	0.00433526	0.00380714	0.0014648	0.000936674	0.00433526	0.00380714	0.000528124	606225	220002	38246	-0.041531	0.056887	4200000	1.35296e+10	1.63903e+09	0.47955	0.0580948	#REF!	0.048799	2000-11-20
000488	2010	C22	0	0		0	0	6.72019e+07	2.46882e+07	9.18901e+07	9.18901e+07	2.46882e+07	2.46882e+07	9.18901e+07	9.18901e+07	3.50771e+10	0.00261966	0.00261966	0.000703826	0.000703826	0.00261966	0.00261966	0	725852	266622	44628.2	0.155764	0.056721	8067500	1.28824e+10	850328927	0.367258	0.0242417	#REF!	0.050638	2000-11-20
000488	2011	C22	0	0		0	0	7.7434e+07	2.295e+07	1.00384e+08	1.00384e+08	2.295e+07	2.295e+07	1.00384e+08	1.00384e+08	4.56308e+10	0.00219992	0.00219992	0.000502948	0.000502948	0.00219992	0.00219992	0	851591	289848	50748.5	0.031643	0.056589	8103400	2.27409e+10	-4.37463e+08	0.498367	-0.00958701	#REF!	0.057163	2000-11-20
000488	2012	C22	0	0	0	0	0	3.56797e+08	2.12117e+07	3.78008e+08	3.78008e+08	2.12117e+07	2.12117e+07	3.78008e+08	3.78008e+08	4.77254e+10	0.00792048	0.00792048	0.000444453	0.000444453	0.00792048	0.00792048	0	974149	308664	54659.8	0.113492	0.056818	7058900	1.97513e+10	1.95687e+09	0.413854	0.0410026	#REF!	0.056182	2000-11-20
000488	2013	C22	0	0	0	0	0	1.15477e+08	1.94734e+07	1.34951e+08	1.34951e+08	1.94734e+07	1.94734e+07	1.34951e+08	1.34951e+08	4.75219e+10	0.00283976	0.00283976	0.000409778	0.000409778	0.00283976	0.00283976	0	1.10652e+06	337291	58574.4	0.031739	0.052375	11103700	2.11816e+10	1.12262e+09	0.445724	0.0236232	#REF!	0.058792	2000-11-20
000488	2014	C22	0	0	0	73000000	0	3.60878e+07	1.77352e+07	1.26823e+08	1.26823e+08	9.07352e+07	9.07352e+07	1.26823e+08	1.26823e+08	5.6822e+10	0.00223193	0.00223193	0.00159683	0.00159683	0.00223193	0.00223193	0	1.22837e+06	348056	60259.5	-0.063133	0.056028	10125400	2.47447e+10	9.854e+08	0.435478	0.0173419	#REF!	0.060756	2000-11-20
000488	2015	C22	0	0	0	109000000	0	7.04923e+07	1.59969e+07	1.95489e+08	1.95489e+08	1.24997e+08	1.24997e+08	1.95489e+08	1.95489e+08	7.79617e+10	0.0025075	0.0025075	0.00160331	0.00160331	0.0025075	0.0025075	0	1.39228e+06	400953	63216.6	0.057114	0.047669	8785300	2.41697e+10	-9.72136e+09	0.310021	-0.124694	#REF!	0.068572	2000-11-20
000488	2016	C22	0	0	0	1945000000	0	6.7252e+07	1.42587e+07	2.02651e+09	2.02651e+09	1.95926e+09	1.95926e+09	2.02651e+09	2.02651e+09	8.22854e+10	0.0246278	0.0246278	0.0238105	0.0238105	0.0246278	0.0246278	0	1.55007e+06	486557	68303.9	0.117581	0.048369	8706600	2.88116e+10	2.15305e+09	0.350142	0.0261656	#REF!	0.063875	2000-11-20
000488	2017	C22	94000000	0		2453000000		3.91869e+08	4.80954e+09	7.7484e+09	7.6544e+09	7.26254e+09	7.35654e+09	7.6544e+09	7.7484e+09	1.05625e+11	0.0733576	0.0724677	0.0696476	0.0687577	0.0733576	0.0724677	0.00088994	1.67677e+06	543790	70645.6	0.306002	0.055596	9106800	2.82275e+10	2.3766e+07	0.267242	0.000225004	#REF!	0.064785	2000-11-20
000488	2018	C22	0	0				4.84674e+08	4.84499e+09	5.32967e+09	5.32967e+09	4.84499e+09	4.84499e+09	5.32967e+09	5.32967e+09	1.05319e+11	0.0506051	0.0506051	0.0460031	0.0460031	0.0506051	0.0506051	0	1.82674e+06	551686	73208.4	-0.020246	0.056085	5730900	2.7914e+10	1.40997e+10	0.265043	0.133876	#REF!	0.033517	2000-11-20
000488	2019	C22	0	0				3.60634e+09	5.08236e+09	8.6887e+09	8.6887e+09	5.08236e+09	5.08236e+09	8.6887e+09	8.6887e+09	9.79589e+10	0.0886974	0.0886974	0.0518826	0.0518826	0.0886974	0.0886974	0	1.98649e+06	576009	77189.5	0.052628	0.056186	7115000	3.44399e+10	1.22327e+10	0.351575	0.124876	#REF!	0.037332	2000-11-20
000501	2009	F52	244150	0		3.71789e+06	0	3.90563e+07	1.5195e+08	1.94968e+08	1.94724e+08	1.55667e+08	1.55912e+08	1.94724e+08	1.94968e+08	5848973236	0.0333337	0.033292	0.0266562	0.0266145	0.0333337	0.033292	4.17424e-05	606225	220002	38246	0.197275	0.06301	1805300	1.82238e+09	9.36231e+08	0.311573	0.160068	#REF!	0.020397	1992-11-20
000501	2010	F52	0	0		3.08726e+06	0	4.057e+07	1.398e+08	1.83457e+08	1.83457e+08	1.42887e+08	1.42887e+08	1.83457e+08	1.83457e+08	7.45744e+09	0.0246006	0.0246006	0.0191604	0.0191604	0.0246006	0.0246006	0	725852	266622	44628.2	0.327485	0.064522	2671300	1.82911e+09	1.62333e+09	0.245274	0.217679	#REF!	0.017449	1992-11-20
000501	2011	F52	0	0		753350	0	3.55317e+07	1.27651e+08	1.63936e+08	1.63936e+08	1.28404e+08	1.28404e+08	1.63936e+08	1.63936e+08	9.695e+09	0.0169093	0.0169093	0.0132443	0.0132443	0.0169093	0.0169093	0	851591	289848	50748.5	0.208485	0.071266	3252200	3.81331e+09	1.84297e+09	0.393327	0.190094	#REF!	0.017833	1992-11-20
000501	2012	F52	0	0	0	962359	0	4.14925e+08	1.16358e+08	5.32246e+08	5.32246e+08	1.17321e+08	1.17321e+08	5.32246e+08	5.32246e+08	1.10386e+10	0.048217	0.048217	0.0106283	0.0106283	0.048217	0.048217	0	974149	308664	54659.8	0.170228	0.075878	2745000	3.73266e+09	2.16507e+09	0.338148	0.196137	#REF!	0.01714	1992-11-20
000501	2013	F52	48000000	0	0	3.85923e+08	0	2.94494e+07	1.04675e+08	5.68047e+08	5.20047e+08	4.90598e+08	5.38598e+08	5.20047e+08	5.68047e+08	1.26344e+10	0.0449604	0.0411613	0.0426295	0.0388304	0.0449604	0.0411613	0.00379916	1.10652e+06	337291	58574.4	0.130225	0.085038	3368700	4.73521e+09	1.84516e+09	0.374788	0.146043	#REF!	0.015543	1992-11-20
000501	2014	F52	0	0	0	386559244	0	2.67226e+07	9.27929e+07	5.06075e+08	5.06075e+08	4.79352e+08	4.79352e+08	5.06075e+08	5.06075e+08	1.56508e+10	0.0323353	0.0323353	0.0306279	0.0306279	0.0323353	0.0323353	0	1.22837e+06	348056	60259.5	0.018928	0.090512	5157300	7.28577e+09	1.03516e+09	0.465519	0.066141	#REF!	0.017122	1992-11-20
000501	2015	F52	0	0	0	429940000	0	2.73072e+07	8.1115e+07	5.38362e+08	5.38362e+08	5.11055e+08	5.11055e+08	5.38362e+08	5.38362e+08	1.77533e+10	0.0303246	0.0303246	0.0287865	0.0287865	0.0303246	0.0303246	0	1.39228e+06	400953	63216.6	0.021142	0.077819	4299300	7.35686e+09	8.53435e+08	0.414394	0.0480719	#REF!	0.016988	1992-11-20
000501	2016	F52	0	0		429940000		2.81622e+07	6.96449e+07	5.27747e+08	5.27747e+08	4.99585e+08	4.99585e+08	5.27747e+08	5.27747e+08	1.77906e+10	0.0296644	0.0296644	0.0280814	0.0280814	0.0296644	0.0296644	0	1.55007e+06	486557	68303.9	0.009472	0.067057	4794500	7.12762e+09	1.487e+09	0.400641	0.0835836	#REF!	0.015126	1992-11-20
000501	2017	F52	0	0		429940000		2.96508e+07	6.04525e+07	5.20043e+08	5.20043e+08	4.90393e+08	4.90393e+08	5.20043e+08	5.20043e+08	1.80199e+10	0.0288593	0.0288593	0.0272139	0.0272139	0.0288593	0.0288593	0	1.67677e+06	543790	70645.6	0.024447	0.067126	11027800	6.79503e+09	2.58499e+08	0.377084	0.0143452	#REF!	0.01432	1992-11-20
000501	2018	F52	0	0		429940000		2.97651e+07	5.24617e+07	5.12167e+08	5.12167e+08	4.82402e+08	4.82402e+08	5.12167e+08	5.12167e+08	2.28867e+10	0.0223784	0.0223784	0.0210779	0.0210779	0.0223784	0.0223784	0	1.82674e+06	551686	73208.4	-0.022985	0.067126	4971700	6.66679e+09	2.50578e+09	0.291296	0.109487	#REF!	0.014241	1992-11-20
000501	2019	F52	0	0				2.9987e+07	4.45608e+07	7.45478e+07	7.45478e+07	4.45608e+07	4.45608e+07	7.45478e+07	7.45478e+07	2.35951e+10	0.00315946	0.00315946	0.00188856	0.00188856	0.00315946	0.00315946	0	1.98649e+06	576009	77189.5	0.002854	0.063002	6064000	6.46479e+09	1.41794e+09	0.273988	0.0600944	#REF!	0.015607	1992-11-20
000507	2009	S90	2.02452e+07	0	0	0	0	5.72377e+08	3.85212e+07	6.31143e+08	6.10898e+08	3.85212e+07	5.87664e+07	6.10898e+08	6.31143e+08	1.72492e+09	0.365897	0.35416	0.034069	0.0223322	0.365897	0.35416	0.0117369	606225	220002	38246	-0.758875	0.032433	803100	3.33339e+08	1.72023e+07	0.193249	0.00997279	#REF!	0.107483	1993-03-26
000507	2010	S90	1025200	0		0	0	7.86553e+08	4.3418e+07	8.30996e+08	8.29971e+08	4.3418e+07	4.44432e+07	8.29971e+08	8.30996e+08	1.81724e+09	0.457285	0.456721	0.0244565	0.0238923	0.457285	0.456721	0.000564153	725852	266622	44628.2	-0.096262	0.034368	1054500	7.57097e+07	3.52621e+07	0.0416619	0.0194042	#REF!	0.18583	1993-03-26
000507	2011	S90	8235850	0		0	0	1.19765e+09	4.16819e+07	1.24757e+09	1.23933e+09	4.16819e+07	4.99178e+07	1.23933e+09	1.24757e+09	3.41578e+09	0.365237	0.362826	0.0146139	0.0122028	0.365237	0.362826	0.00241112	851591	289848	50748.5	0.223186	0.032545	2848900	8.14884e+08	2.4247e+08	0.238564	0.0709853	#REF!	0.161642	1993-03-26
000507	2012	G55	0	0	0	0	0	1.4337e+09	1.43464e+08	1.57716e+09	1.57716e+09	1.43464e+08	1.43464e+08	1.57716e+09	1.57716e+09	3.53829e+09	0.445741	0.445741	0.0405461	0.0405461	0.445741	0.445741	0	974149	308664	54659.8	0.44102	0.063434	1899500	9.31898e+08	952991	0.263375	0.000269336	#REF!	0.152921	1993-03-26
000507	2013	G55	0	0	0	0	0	1.73873e+09	1.45738e+08	1.88447e+09	1.88447e+09	1.45738e+08	1.45738e+08	1.88447e+09	1.88447e+09	3.93113e+09	0.479372	0.479372	0.0370729	0.0370729	0.479372	0.479372	0	1.10652e+06	337291	58574.4	0.973029	0.066052	1597500	8.89632e+08	1.28409e+07	0.226305	0.00326648	#REF!	0.075446	1993-03-26
000507	2014	G55	0	0	0	1.03822e+09	0	5.93274e+08	1.51631e+08	1.78313e+09	1.78313e+09	1.18985e+09	1.18985e+09	1.78313e+09	1.78313e+09	5.36026e+09	0.332657	0.332657	0.221977	0.221977	0.332657	0.332657	0	1.22837e+06	348056	60259.5	0.656754	0.067081	1534400	1.76722e+09	2.04675e+08	0.329689	0.0381838	#REF!	0.05542	1993-03-26
000507	2015	G55	0	0	0	1.36118e+09	0	2.74601e+08	1.47583e+08	1.78336e+09	1.78336e+09	1.50876e+09	1.50876e+09	1.78336e+09	1.78336e+09	5.47445e+09	0.325761	0.325761	0.2756	0.2756	0.325761	0.325761	0	1.39228e+06	400953	63216.6	-0.054406	0.067097	1813500	2.16375e+09	2.06545e+08	0.395245	0.0377288	#REF!	0.069021	1993-03-26
000507	2016	G55	0	0		1.38767e+09		3.07779e+08	1.62954e+08	1.8584e+09	1.8584e+09	1.55063e+09	1.55063e+09	1.8584e+09	1.8584e+09	5.72102e+09	0.324838	0.324838	0.27104	0.27104	0.324838	0.324838	0	1.55007e+06	486557	68303.9	-0.109526	0.067199	1549100	2.53434e+09	2.7936e+08	0.442987	0.0488306	#REF!	0.073216	1993-03-26
000507	2017	G55	0	0		1.36969e+09		3.70688e+08	1.64044e+08	1.90443e+09	1.90443e+09	1.53374e+09	1.53374e+09	1.90443e+09	1.90443e+09	5.9152e+09	0.321955	0.321955	0.259288	0.259288	0.321955	0.321955	0	1.67677e+06	543790	70645.6	0.033041	0.067208	1636300	2.53374e+09	3.6624e+08	0.428343	0.061915	#REF!	0.073201	1993-03-26
000507	2018	G55	0	0		1.37238e+09		4.20915e+08	1.60542e+08	1.95384e+09	1.95384e+09	1.53292e+09	1.53292e+09	1.95384e+09	1.95384e+09	6.83868e+09	0.285704	0.285704	0.224155	0.224155	0.285704	0.285704	0	1.82674e+06	551686	73208.4	0.405413	0.067189	2429100	2.62053e+09	3.78612e+08	0.383192	0.0553634	#REF!	0.064851	1993-03-26
000507	2019	G55	235000000	0				4.51683e+08	1.5728e+08	8.43963e+08	6.08963e+08	1.5728e+08	3.9228e+08	6.08963e+08	8.43963e+08	9.25091e+09	0.0912303	0.0658274	0.0424045	0.0170016	0.0912303	0.0658274	0.0254029	1.98649e+06	576009	77189.5	0.270311	0.091242	2390000	2.95003e+09	3.054e+08	0.318891	0.033013	#REF!	0.057923	1993-03-26
000510	2009	C26	0	0	0	0	0	5.37096e+07	0	5.37096e+07	5.37096e+07	0	0	5.37096e+07	5.37096e+07	2.80704e+09	0.0191339	0.0191339	0	0	0.0191339	0.0191339	0	606225	220002	38246	0.131714	0.006193	800000	1.45096e+09	3.37499e+08	0.516902	0.120233	#REF!	0.037739	1993-05-07
000510	2010	C26	0	0	0	0	0	7.00005e+07	0	7.00005e+07	7.00005e+07	0	0	7.00005e+07	7.00005e+07	2.41933e+09	0.0289338	0.0289338	0	0	0.0289338	0.0289338	0	725852	266622	44628.2	0.183283	0.004705	1230000	1.19128e+09	4.20525e+08	0.4924	0.173819	#REF!	0.046153	1993-05-07
000510	2011	C26	0	0	0	0	0	3.75447e+07	0	3.75447e+07	3.75447e+07	0	0	3.75447e+07	3.75447e+07	2.35408e+09	0.0159488	0.0159488	0	0	0.0159488	0.0159488	0	851591	289848	50748.5	-0.042705	0.004575	1228340	1.3885e+09	-5.92226e+06	0.589825	-0.00251574	#REF!	0.044016	1993-05-07
000510	2012	C26	0	0	0	0	0	1.20252e+07	0	1.20252e+07	1.20252e+07	0	0	1.20252e+07	1.20252e+07	2.30127e+09	0.00522545	0.00522545	0	0	0.00522545	0.00522545	0	974149	308664	54659.8	-0.160208	0.004575	1250000	1.36983e+09	9.07731e+07	0.595248	0.0394447	#REF!	0.056317	1993-05-07
000510	2013	C26	0	0	0	10750000	0	1.27557e+06	0	1.20256e+07	1.20256e+07	10750000	10750000	1.20256e+07	1.20256e+07	1.84215e+09	0.00652802	0.00652802	0.00583558	0.00583558	0.00652802	0.00652802	0	1.10652e+06	337291	58574.4	-0.076923	0.0046	1251000	1.25507e+09	1.21317e+08	0.681309	0.0658564	#REF!	0.068641	1993-05-07
000510	2014	C26	0	0	0	10750000	0	2.12336e+07	0	3.19836e+07	3.19836e+07	10750000	10750000	3.19836e+07	3.19836e+07	1.80377e+09	0.0177315	0.0177315	0.00595973	0.00595973	0.0177315	0.0177315	0	1.22837e+06	348056	60259.5	0.02326	0.003684	1125000	1.13027e+09	1.2579e+08	0.626613	0.0697369	#REF!	0.064727	1993-05-07
000510	2015	C26	0	0	0	10750000	0	2.02098e+07	0	3.09598e+07	3.09598e+07	10750000	10750000	3.09598e+07	3.09598e+07	1.54253e+09	0.0200709	0.0200709	0.00696908	0.00696908	0.0200709	0.0200709	0	1.39228e+06	400953	63216.6	-0.210555	0.015813	1587700	1.01316e+09	4.45453e+07	0.656818	0.0288781	#REF!	0.078972	1993-05-07
000510	2016	C26	0	0		10750000		1.84101e+07		2.91601e+07	2.91601e+07	10750000	10750000	2.91601e+07	2.91601e+07	1.32171e+09	0.0220625	0.0220625	0.00813343	0.00813343	0.0220625	0.0220625	0	1.55007e+06	486557	68303.9	-0.053043	0.01442	1905400	9.45023e+08	2.60372e+08	0.715003	0.196997	#REF!	0.084397	1993-05-07
000510	2017	C26	0	0		8.93948e+06		1.87256e+07		2.7665e+07	2.7665e+07	8.93948e+06	8.93948e+06	2.7665e+07	2.7665e+07	1.50077e+09	0.0184338	0.0184338	0.00595658	0.00595658	0.0184338	0.0184338	0	1.67677e+06	543790	70645.6	0.12645	0.029137	2775100	9.03003e+08	4.52256e+07	0.601691	0.0301348	#REF!	0.092792	1993-05-07
000510	2018	C26	0	0		6.28494e+06		1.91526e+07		2.54375e+07	2.54375e+07	6.28494e+06	6.28494e+06	2.54375e+07	2.54375e+07	1.48447e+09	0.0171357	0.0171357	0.00423379	0.00423379	0.0171357	0.0171357	0	1.82674e+06	551686	73208.4	0.197461	0.028996	3590100	8.57146e+08	2.08521e+08	0.577408	0.140468	#REF!	0.08186	1993-05-07
000510	2019	C26	0	0				1.15442e+08		1.15442e+08	1.15442e+08	0	0	1.15442e+08	1.15442e+08	1.6105e+09	0.0716809	0.0716809	0	0	0.0716809	0.0716809	0	1.98649e+06	576009	77189.5	0.120651	0.025611	4299200	8.05512e+08	6.85819e+07	0.500162	0.0425842	#REF!	0.078017	1993-05-07
000516	2009	F52	0	0	29830000	0	0	1.43147e+08	0	1.43147e+08	1.43147e+08	29830000	29830000	1.72977e+08	1.72977e+08	2.42994e+09	0.0589096	0.0589096	0.012276	0.012276	0.0711856	0.0711856	0	606225	220002	38246	0.133854	0.049075	980000	1.08038e+09	2.81073e+08	0.444609	0.115671	#REF!	0.054755	1993-08-09
000516	2010	F52	0	0	0	0	0	108680751	0	108680751	108680751	0	0	108680751	108680751	2.70684e+09	0.0401504	0.0401504	0	0	0.0401504	0.0401504	0	725852	266622	44628.2	0.090801	0.048866	1400000	9.83992e+08	2.85937e+08	0.363521	0.105635	#REF!	0.07185	1993-08-09
000516	2011	F52	14643622	0		0	0	272440751	0	287084373	272440751	0	14643622	272440751	287084373	3.14512e+09	0.0912793	0.0866234	0.00465598	0	0.0912793	0.0866234	0.00465598	851591	289848	50748.5	0.338022	0.049528	1175000	1.72021e+09	4.68253e+08	0.546945	0.148882	#REF!	0.065651	1993-08-09
000516	2012	F52	2.6922e+07	0	0	0	0	2.7752e+08	0	3.04442e+08	2.7752e+08	0	2.6922e+07	2.7752e+08	3.04442e+08	3.63355e+09	0.0837864	0.0763771	0.00740928	0	0.0837864	0.0763771	0.00740928	974149	308664	54659.8	0.007257	0.048008	1500000	1.6574e+09	4.85118e+08	0.456139	0.133511	#REF!	0.080376	1993-08-09
000516	2013	F52	2.3493e+07	0	0	0	0	2.7852e+08	0	3.02013e+08	2.7852e+08	0	2.3493e+07	2.7852e+08	3.02013e+08	3.61164e+09	0.0836221	0.0771173	0.0065048	0	0.0836221	0.0771173	0.0065048	1.10652e+06	337291	58574.4	0.047913	0.047771	1500000	1.57748e+09	3.27864e+08	0.436778	0.0907799	#REF!	0.078402	1993-08-09
000516	2014	F52	23356816	0	0	231865751	0	0	0	255222567	231865751	231865751	255222567	231865751	255222567	3.51325e+09	0.0726457	0.0659975	0.0726457	0.0659975	0.0726457	0.0659975	0.00664821	1.22837e+06	348056	60259.5	0.089092	0.048375	1500000	1.50743e+09	3.05872e+08	0.42907	0.0870625	#REF!	0.071587	1993-08-09
000516	2015	F52	40741683	0	0	2.293e+08	0	2.91268e+08	0	5.6131e+08	5.20568e+08	2.293e+08	2.70042e+08	5.20568e+08	5.6131e+08	5.31336e+09	0.105641	0.0979735	0.0508232	0.0431554	0.105641	0.0979735	0.00766779	1.39228e+06	400953	63216.6	0.004383	0.039232	1450000	1.50187e+09	2.74225e+08	0.282659	0.0516106	#REF!	0.081878	1993-08-09
000516	2016	F52	18734048	0		1.71208e+08		2.86227e+08		4.76169e+08	4.57435e+08	1.71208e+08	1.89942e+08	4.57435e+08	4.76169e+08	5.55531e+09	0.0857141	0.0823418	0.034191	0.0308188	0.0857141	0.0823418	0.00337227	1.55007e+06	486557	68303.9	0.007772	0.039022	1500000	1.4898e+09	4.3927e+08	0.268175	0.079072	#REF!	0.082543	1993-08-09
000516	2017	F52	24668011	0		1.6774e+08		2.63338e+08	87429	4.55833e+08	4.31165e+08	1.67827e+08	1.92495e+08	4.31165e+08	4.55833e+08	5.83263e+09	0.0781523	0.073923	0.0330032	0.0287738	0.0781523	0.073923	0.00422931	1.67677e+06	543790	70645.6	0.032773	0.039087	1500000	1.41644e+09	3.86364e+08	0.242847	0.0662419	#REF!	0.084592	1993-08-09
000516	2018	Q83	14833329	0		6.67456e+08	5000000	2.40618e+08	4.60749e+06	9.32514e+08	9.17681e+08	6.77063e+08	6.91896e+08	9.17681e+08	9.32514e+08	7.30632e+09	0.127631	0.125601	0.0946984	0.0926682	0.127631	0.125601	0.00203021	1.82674e+06	551686	73208.4	-0.497636	0.03922	1500000	6.27739e+08	-7.72111e+08	0.0859173	-0.105677	#REF!	0.1353	1993-08-09
000516	2019	Q83	3.02463e+08	0				7.52523e+07	4.1614e+06	3.81877e+08	7.94137e+07	4.1614e+06	3.06625e+08	7.94137e+07	3.81877e+08	1.00311e+10	0.0380693	0.00791676	0.0305674	0.00041485	0.0380693	0.00791676	0.0301526	1.98649e+06	576009	77189.5	-0.514083	0.039534	1500000	4.53592e+09	-3.4324e+07	0.452186	-0.00342176	#REF!	0.396443	1993-08-09
000519	2009	C34	5933640	0	0	0	0	1.61806e+07	6.43939e+06	2.85536e+07	2.262e+07	6.43939e+06	1.2373e+07	2.262e+07	2.85536e+07	5.14021e+08	0.0555496	0.044006	0.0240711	0.0125275	0.0555496	0.044006	0.0115436	606225	220002	38246	-0.010689	0.060588	540000	1.56106e+08	-2.09401e+07	0.303696	-0.0407378	#REF!	0.131271	1993-10-08
000519	2010	C34	5378100	0		0	0	6.80649e+07	6.15917e+06	7.96022e+07	7.42241e+07	6.15917e+06	1.15373e+07	7.42241e+07	7.96022e+07	4.80406e+08	0.165698	0.154503	0.0240156	0.0128207	0.165698	0.154503	0.0111949	725852	266622	44628.2	0.196263	0.051783	540000	1.52748e+08	-1.4684e+07	0.317957	-0.0305658	#REF!	0.151024	1993-10-08
000519	2011	C34	3687840	0				6.80649e+07	3.95206e+06	7.57048e+07	7.2017e+07	3.95206e+06	7.6399e+06	7.2017e+07	7.57048e+07	4.72076e+08	0.160366	0.152554	0.0161836	0.00837166	0.160366	0.152554	0.00781196	851591	289848	50748.5	0.000716	0.051625	540000	1.34452e+08	-1.88085e+07	0.284809	-0.039842	#REF!	0.108848	1993-10-08
000519	2012	C34	3611010	0	0	0	0	6.83769e+07	3.82154e+06	7.58094e+07	7.21984e+07	3.82154e+06	7.43255e+06	7.21984e+07	7.58094e+07	4.74204e+08	0.159867	0.152252	0.0156737	0.00805884	0.159867	0.152252	0.00761488	974149	308664	54659.8	-0.132289	0.051625	540000	1.30609e+08	5.16081e+06	0.275429	0.0108831	#REF!	0.11557	1993-10-08
000519	2013	C30	3936060	0	0	0	0	6.83769e+07	3.66612e+06	7.59791e+07	7.2043e+07	3.66612e+06	7.60218e+06	7.2043e+07	7.59791e+07	4.9186e+09	0.0154473	0.0146471	0.0015456	0.000745358	0.0154473	0.0146471	0.000800241	1.10652e+06	337291	58574.4	5.88731	0.140901	1847800	1.49006e+09	-1.24349e+08	0.302945	-0.0252813	#REF!	0.091897	1993-10-08
000519	2014	C30	4420680	0	0	6.83769e+07	0	0	3.4685e+06	7.62661e+07	7.18454e+07	7.18454e+07	7.62661e+07	7.18454e+07	7.62661e+07	4.90829e+10	0.00155382	0.00146376	0.00155382	0.00146376	0.00155382	0.00146376	9.00656e-05	1.22837e+06	348056	60259.5	-0.021418	0.139192	2128200	1.62907e+09	-1.98652e+08	0.0331902	-0.00404727	#REF!	0.088573	1993-10-08
000519	2015	C30	8469030	0	0	2.95297e+06	0	0	3.27089e+06	1.46929e+07	6.22385e+06	6.22385e+06	1.46929e+07	6.22385e+06	1.46929e+07	5.1557e+09	0.00284983	0.00120718	0.00284983	0.00120718	0.00284983	0.00120718	0.00164265	1.39228e+06	400953	63216.6	-0.248665	0.139013	1854500	1.801e+09	-1.41297e+08	0.349322	-0.027406	#REF!	0.124281	1993-10-08
000519	2016	C30	6666480	0		2.95297e+06			5.38009e+07	6.34203e+07	5.67538e+07	5.67538e+07	6.34203e+07	5.67538e+07	6.34203e+07	1.02607e+10	0.00618089	0.00553118	0.00618089	0.00553118	0.00618089	0.00553118	0.00064971	1.55007e+06	486557	68303.9	1.48504	0.121248	1776800	2.53948e+09	1.57202e+08	0.247496	0.0153208	#REF!	0.12651	1993-10-08
000519	2017	C35	1887900	0		100000			5.53685e+07	5.73564e+07	5.54685e+07	5.54685e+07	5.73564e+07	5.54685e+07	5.73564e+07	9.72862e+09	0.00589564	0.00570158	0.00589564	0.00570158	0.00589564	0.00570158	0.000194056	1.67677e+06	543790	70645.6	0.256374	0.081576	1503400	2.43424e+09	5.36986e+08	0.250214	0.0551965	#REF!	0.116577	1993-10-08
000519	2018	C35	0	0		100000			6.17102e+07	6.18102e+07	6.18102e+07	6.18102e+07	6.18102e+07	6.18102e+07	6.18102e+07	1.04225e+10	0.00593045	0.00593045	0.00593045	0.00593045	0.00593045	0.00593045	0	1.82674e+06	551686	73208.4	0.037321	0.081576	1621000	2.22159e+09	1.49882e+09	0.213153	0.143806	#REF!	0.073601	1993-10-08
000519	2019	C35	0	0					6.63163e+07	6.63163e+07	6.63163e+07	6.63163e+07	6.63163e+07	6.63163e+07	6.63163e+07	1.10112e+10	0.00602261	0.00602261	0.00602261	0.00602261	0.00602261	0.00602261	0	1.98649e+06	576009	77189.5	0.074298	0.072047	1846000	2.20655e+09	9.12063e+08	0.200391	0.0828303	#REF!	0.076014	1993-10-08
000523	2009	C26	0	0				8.41696e+07	5.27296e+06	8.94425e+07	8.94425e+07	5.27296e+06	5.27296e+06	8.94425e+07	8.94425e+07	7.58495e+08	0.117921	0.117921	0.00695187	0.00695187	0.117921	0.117921	0	606225	220002	38246	-0.058875	0.206703	858600	155124533	7.33137e+07	0.204516	0.0966568	#REF!	0.058856	1993-11-08
000523	2010	C26	0	0				8.23364e+07	4.9753e+06	8.73117e+07	8.73117e+07	4.9753e+06	4.9753e+06	8.73117e+07	8.73117e+07	9.32094e+08	0.0936726	0.0936726	0.00533776	0.00533776	0.0936726	0.0936726	0	725852	266622	44628.2	0.331772	0.206777	1901000	1.44451e+08	5.65498e+07	0.154975	0.0606696	#REF!	0.048017	1993-11-08
000523	2011	C26	0	0		0	0	8.12967e+07	4.67763e+06	8.59744e+07	8.59744e+07	4.67763e+06	4.67763e+06	8.59744e+07	8.59744e+07	1.51806e+09	0.0566343	0.0566343	0.00308132	0.00308132	0.0566343	0.0566343	0	851591	289848	50748.5	0.587855	0.137857	1575800	1.41985e+08	-8.81444e+07	0.0935303	-0.0580638	#REF!	0.036395	1993-11-08
000523	2012	C26	0	0	0	0	0	5.14288e+07	4.37997e+06	5.58087e+07	5.58087e+07	4.37997e+06	4.37997e+06	5.58087e+07	5.58087e+07	1.84056e+09	0.0303217	0.0303217	0.0023797	0.0023797	0.0303217	0.0303217	0	974149	308664	54659.8	0.575136	0.125021	1541900	1.31479e+08	-2.80147e+07	0.0714346	-0.0152208	#REF!	0.022452	1993-11-08
000523	2013	C26	0	0	0	0	0	2.55204e+08	4.08231e+06	2.59286e+08	2.59286e+08	4.08231e+06	4.08231e+06	2.59286e+08	2.59286e+08	2.49587e+09	0.103886	0.103886	0.00163563	0.00163563	0.103886	0.103886	0	1.10652e+06	337291	58574.4	0.268269	0.124651	2165000	4.93751e+08	1.24346e+08	0.197827	0.0498206	#REF!	0.023096	1993-11-08
000523	2014	C26	0	0	0	6713000	0	2.47404e+08	3.77721e+06	2.57895e+08	2.57895e+08	1.04902e+07	1.04902e+07	2.57895e+08	2.57895e+08	3.01143e+09	0.0856387	0.0856387	0.00348347	0.00348347	0.0856387	0.0856387	0	1.22837e+06	348056	60259.5	0.323422	0.124782	2182500	4.57532e+08	-4.55951e+07	0.151932	-0.0151407	#REF!	0.017394	1993-11-08
000523	2015	C26	0	0	0	6800000	0	2.24143e+08	2.75696e+07	2.58513e+08	2.58513e+08	3.43696e+07	3.43696e+07	2.58513e+08	2.58513e+08	3.52994e+09	0.0732343	0.0732343	0.00973657	0.00973657	0.0732343	0.0732343	0	1.39228e+06	400953	63216.6	0.399643	0.125406	2096000	4.46646e+08	-4.10728e+07	0.126531	-0.0116355	#REF!	0.011638	1993-11-08
000523	2016	C26	0	0		6800000		2.05039e+08	2.66753e+07	2.38515e+08	2.38515e+08	3.34753e+07	3.34753e+07	2.38515e+08	2.38515e+08	4.17027e+09	0.0571941	0.0571941	0.00802714	0.00802714	0.0571941	0.0571941	0	1.55007e+06	486557	68303.9	0.300994	0.112275	1663000	4.6379e+08	-6.95384e+08	0.111213	-0.166748	#REF!	0.008309	1993-11-08
000523	2017	C26	0	0		6800000		2.0727e+08	2.93357e+07	2.43406e+08	2.43406e+08	3.61357e+07	3.61357e+07	2.43406e+08	2.43406e+08	4.81264e+09	0.0505764	0.0505764	0.0075085	0.0075085	0.0505764	0.0505764	0	1.67677e+06	543790	70645.6	0.199196	0.112352	1969000	4.37682e+08	-1.59719e+08	0.0909443	-0.0331874	#REF!	0.008534	1993-11-08
000523	2018	C26	0	1.62018e+07		6.63161e+06		2.28111e+08	2.87111e+07	2.79656e+08	2.79656e+08	5.15446e+07	5.15446e+07	2.79656e+08	2.79656e+08	7.0651e+09	0.0395827	0.0395827	0.00729565	0.00729565	0.0395827	0.0395827	0	1.82674e+06	551686	73208.4	0.013821	0.111103	1942900	4.15156e+08	-4.75723e+08	0.0587614	-0.0673341	#REF!	0.007847	1993-11-08
000523	2019	C26	0	5665520				3.02908e+07	2.77195e+07	6.36758e+07	6.36758e+07	3.3385e+07	3.3385e+07	6.36758e+07	6.36758e+07	8.89266e+09	0.00716049	0.00716049	0.00375422	0.00375422	0.00716049	0.00716049	0	1.98649e+06	576009	77189.5	0.03535	0.116775	2459000	5.87386e+08	-5.56824e+08	0.0660529	-0.0626162	#REF!	0.010795	1993-11-08
000528	2009	C35	0	0		0	150500	1.20413e+08	2.98579e+06	1.2355e+08	1.2355e+08	3.13629e+06	3.13629e+06	1.2355e+08	1.2355e+08	9.56513e+09	0.0129167	0.0129167	0.000327888	0.000327888	0.0129167	0.0129167	0	606225	220002	38246	0.098678	0.151238	3550400	1.29312e+09	1.53837e+09	0.135192	0.160831	#REF!	0.042703	1993-11-18
000528	2010	C35	0	0		0	150500	1.56442e+08	2.83296e+06	1.59425e+08	1.59425e+08	2.98346e+06	2.98346e+06	1.59425e+08	1.59425e+08	1.85949e+10	0.0085736	0.0085736	0.000160445	0.000160445	0.0085736	0.0085736	0	725852	266622	44628.2	0.509004	0.152162	7830100	1.76955e+09	6.86539e+08	0.095163	0.0369208	#REF!	0.043802	1993-11-18
000528	2011	C35	0	0		0	150500	2.67548e+08	2680129	2.70379e+08	2.70379e+08	2830629	2830629	2.70379e+08	2.70379e+08	2.27513e+10	0.0118841	0.0118841	0.000124416	0.000124416	0.0118841	0.0118841	0	851591	289848	50748.5	0.163486	0.123713	8767600	2.17862e+09	-2.01976e+09	0.0957578	-0.0887755	#REF!	0.046752	1993-11-18
000528	2012	C35	0	0	0	0	150500	4.46923e+08	18196.4	4.47092e+08	4.47092e+08	168696	168696	4.47092e+08	4.47092e+08	2.25839e+10	0.0197969	0.0197969	7.46975e-06	7.46975e-06	0.0197969	0.0197969	0	974149	308664	54659.8	-0.293575	0.123523	2084071	2.62203e+09	5.77465e+08	0.116102	0.0255697	#REF!	0.066803	1993-11-18
000528	2013	C35	0	0	0	0	150500	4.52327e+08	18196.4	4.52496e+08	4.52496e+08	168696	168696	4.52496e+08	4.52496e+08	2.21799e+10	0.0204012	0.0204012	7.60582e-06	7.60582e-06	0.0204012	0.0204012	0	1.10652e+06	337291	58574.4	-0.003561	0.12286	1834309	3.07839e+09	1.08345e+09	0.138792	0.0488481	#REF!	0.067222	1993-11-18
000528	2014	C35	0	0	0	13829500	150500	3.98299e+08	18196.4	4.12297e+08	4.12297e+08	1.39982e+07	1.39982e+07	4.12297e+08	4.12297e+08	20801901583	0.0198202	0.0198202	0.000672929	0.000672929	0.0198202	0.0198202	0	1.22837e+06	348056	60259.5	-0.182069	0.122714	2446347	2.58296e+09	5.54443e+08	0.12417	0.0266535	#REF!	0.085112	1993-11-18
000528	2015	C35	0	0	0	17629500	150500	3.59659e+08	6.30907e+07	4.4053e+08	4.4053e+08	8.08707e+07	8.08707e+07	4.4053e+08	4.4053e+08	2.03844e+10	0.0216111	0.0216111	0.00396728	0.00396728	0.0216111	0.0216111	0	1.39228e+06	400953	63216.6	-0.35339	0.123766	2182400	2.42772e+09	1.45394e+08	0.119097	0.00713261	#REF!	0.109556	1993-11-18
000528	2016	C35	0	0		16015355	150500	4.36086e+08	7.54764e+07	5.27728e+08	5.27728e+08	9.16423e+07	9.16423e+07	5.27728e+08	5.27728e+08	2.05841e+10	0.0256377	0.0256377	0.00445209	0.00445209	0.0256377	0.0256377	0	1.55007e+06	486557	68303.9	0.052522	0.123871	3689600	2.46675e+09	1.37819e+09	0.119838	0.0669539	#REF!	0.097358	1993-11-18
000528	2017	C35	0	0		19122819	150500	4.3693e+08	7.16451e+07	5.27848e+08	5.27848e+08	9.09185e+07	9.09185e+07	5.27848e+08	5.27848e+08	2.16581e+10	0.0243719	0.0243719	0.00419791	0.00419791	0.0243719	0.0243719	0	1.67677e+06	543790	70645.6	0.607934	0.123507	5363700	2.47478e+09	9.52603e+08	0.114266	0.0439838	#REF!	0.074102	1993-11-18
000528	2018	C35	0	1472000		5489964	150500	5.18882e+08	7.27115e+07	5.98706e+08	5.98706e+08	7.9824e+07	7.9824e+07	5.98706e+08	5.98706e+08	2.6212e+10	0.0228409	0.0228409	0.00304533	0.00304533	0.0228409	0.0228409	0	1.82674e+06	551686	73208.4	0.605513	0.124031	6130700	2.72627e+09	6.33886e+08	0.104009	0.0241831	#REF!	0.038626	1993-11-18
000528	2019	C35	50130000	0				5.90023e+08	1.25343e+08	7.65496e+08	7.15366e+08	1.25343e+08	1.75473e+08	7.15366e+08	7.65496e+08	2.98614e+10	0.025635	0.0239562	0.00587625	0.00419749	0.025635	0.0239562	0.00167876	1.98649e+06	576009	77189.5	0.060407	0.122284	5904500	2.88028e+09	1.85756e+09	0.0964551	0.0622062	#REF!	0.036284	1993-11-18
000529	2009	C13	0	0		0	0	16738000	0	16738000	16738000	0	0	16738000	16738000	9.31334e+08	0.0179721	0.0179721	0	0	0.0179721	0.0179721	0	606225	220002	38246	5.58685	0.245018	1293000	1.77272e+08	7.17234e+07	0.190342	0.0770115	#REF!	0.045593	1993-11-18
000529	2010	C13	0	0		0	0	2.21929e+07	0	2.21929e+07	2.21929e+07	0	0	2.21929e+07	2.21929e+07	9.93006e+08	0.0223492	0.0223492	0	0	0.0223492	0.0223492	0	725852	266622	44628.2	0.136762	0.252623	1954000	1.73992e+08	5.7078e+07	0.175218	0.05748	#REF!	0.049557	1993-11-18
000529	2011	C13	0	0		0	0	2.29094e+07	0	2.29094e+07	2.29094e+07	0	0	2.29094e+07	2.29094e+07	1.10727e+09	0.0206899	0.0206899	0	0	0.0206899	0.0206899	0	851591	289848	50748.5	0.122265	0.252631	2040300	1.86663e+08	1.18942e+08	0.168578	0.107419	#REF!	0.04867	1993-11-18
000529	2012	C13	0	0	0	0	0	2.27148e+07	0	2.27148e+07	2.27148e+07	0	0	2.27148e+07	2.27148e+07	1.20549e+09	0.0188428	0.0188428	0	0	0.0188428	0.0188428	0	974149	308664	54659.8	0.13084	0.263044	2303000	1.90543e+08	5.55723e+07	0.158063	0.0460994	#REF!	0.046919	1993-11-18
000529	2013	C13	0	0	0	0	0	8.43593e+07	0	8.43593e+07	8.43593e+07	0	0	8.43593e+07	8.43593e+07	1.30454e+09	0.064666	0.064666	0	0	0.064666	0.064666	0	1.10652e+06	337291	58574.4	0.176151	0.263584	2854300	1.94784e+08	3.47386e+07	0.149313	0.026629	#REF!	0.043886	1993-11-18
000529	2014	C13	0	0	0	0	0	8.69891e+07	0	8.69891e+07	8.69891e+07	0	0	8.69891e+07	8.69891e+07	1.47295e+09	0.0590579	0.0590579	0	0	0.0590579	0.0590579	0	1.22837e+06	348056	60259.5	0.016476	0.263623	2043300	1.80052e+08	1.48211e+08	0.122239	0.100622	#REF!	0.03351	1993-11-18
000529	2015	C13	0	0	0	0	0	8.80863e+07	0	8.80863e+07	8.80863e+07	0	0	8.80863e+07	8.80863e+07	1.45104e+09	0.0607057	0.0607057	0	0	0.0607057	0.0607057	0	1.39228e+06	400953	63216.6	0.027174	0.26352	1504800	1.73112e+08	5.33749e+07	0.119302	0.0367839	#REF!	0.035004	1993-11-18
000529	2016	C13	0	0				7.21515e+07		7.21515e+07	7.21515e+07	0	0	7.21515e+07	7.21515e+07	1.58804e+09	0.0454343	0.0454343	0	0	0.0454343	0.0454343	0	1.55007e+06	486557	68303.9	0.072822	0.265923	1939200	1.76442e+08	1.86401e+08	0.111106	0.117378	#REF!	0.037976	1993-11-18
000529	2017	C13	0	0				3.9172e+07		3.9172e+07	3.9172e+07	0	0	3.9172e+07	3.9172e+07	2.04306e+09	0.0191732	0.0191732	0	0	0.0191732	0.0191732	0	1.67677e+06	543790	70645.6	0.115302	0.266028	2695200	1.69592e+08	2.90552e+08	0.0830091	0.142214	#REF!	0.036882	1993-11-18
000529	2018	C13	0	0				4.15228e+07		4.15228e+07	4.15228e+07	0	0	4.15228e+07	4.15228e+07	2.1084e+09	0.019694	0.019694	0	0	0.019694	0.019694	0	1.82674e+06	551686	73208.4	0.083639	0.265952	3205100	173995489	1.27238e+08	0.082525	0.0603483	#REF!	0.05749	1993-11-18
000529	2019	C13	0	0				4.67806e+07	2.69701e+08	3.16481e+08	3.16481e+08	2.69701e+08	2.69701e+08	3.16481e+08	3.16481e+08	2.56745e+09	0.123267	0.123267	0.105046	0.105046	0.123267	0.123267	0	1.98649e+06	576009	77189.5	0.20832	0.266143	3425500	1.65115e+08	149041526	0.0643107	0.0580503	#REF!	0.067115	1993-11-18
000530	2009	C34	0	0		18883800	0	1.00379e+09	0	1.02268e+09	1.02268e+09	18883800	18883800	1.02268e+09	1.02268e+09	2.70629e+09	0.377889	0.377889	0.00697775	0.00697775	0.377889	0.377889	0	606225	220002	38246	-0.078559	0.060357	1276000	3.66006e+08	1.98099e+08	0.135243	0.0731996	#REF!	0.098456	1993-12-08
000530	2010	C34	0	0		5808000		1.00512e+09	0	1.01093e+09	1.01093e+09	5808000	5808000	1.01093e+09	1.01093e+09	2.91238e+09	0.347113	0.347113	0.00199424	0.00199424	0.347113	0.347113	0	725852	266622	44628.2	0.072415	0.061061	1378000	3.58624e+08	1.71915e+08	0.123138	0.0590291	#REF!	0.107471	1993-12-08
000530	2011	C34	0	0		0		8.97199e+08	0	8.97199e+08	8.97199e+08	0	0	8.97199e+08	8.97199e+08	3.05366e+09	0.293811	0.293811	0	0	0.293811	0.293811	0	851591	289848	50748.5	0.245884	0.061883	1585000	3.45638e+08	1.68363e+08	0.113188	0.0551349	#REF!	0.099068	1993-12-08
000530	2012	C34	0	0	0	0	0	9.62637e+08	0	9.62637e+08	9.62637e+08	0	0	9.62637e+08	9.62637e+08	2.93719e+09	0.327741	0.327741	0	0	0.327741	0.327741	0	974149	308664	54659.8	-0.18316	0.05832	1695900	4.04974e+08	-6.68609e+07	0.137878	-0.0227635	#REF!	0.121089	1993-12-08
000530	2013	C34	0	0	0	0	0	1.02195e+09	0	1.02195e+09	1.02195e+09	0	0	1.02195e+09	1.02195e+09	2.96739e+09	0.344393	0.344393	0	0	0.344393	0.344393	0	1.10652e+06	337291	58574.4	0.00902	0.059061	1631600	3.95266e+08	7.63046e+06	0.133203	0.00257144	#REF!	0.116178	1993-12-08
000530	2014	C34	0	0	0	4.24284e+07	0	1.03923e+09	25108909	1.10677e+09	1.10677e+09	6.75373e+07	6.75373e+07	1.10677e+09	1.10677e+09	3.05393e+09	0.362407	0.362407	0.0221149	0.0221149	0.362407	0.362407	0	1.22837e+06	348056	60259.5	-0.071623	0.058527	1631600	4.14293e+08	2.84958e+07	0.135659	0.00933085	#REF!	0.130251	1993-12-08
000530	2015	C34	0	0	0	7.33275e+08	0	1.22037e+09	24497584	1.97814e+09	1.97814e+09	7.57773e+08	7.57773e+08	1.97814e+09	1.97814e+09	4.0825e+09	0.484541	0.484541	0.185615	0.185615	0.484541	0.484541	0	1.39228e+06	400953	63216.6	0.127517	0.056219	1745900	4.49907e+08	-5.05685e+07	0.110204	-0.0123866	#REF!	0.116357	1993-12-08
000530	2016	C34	0	0		5.45565e+08		1.30974e+09	2.86057e+07	1.88391e+09	1.88391e+09	5.74171e+08	5.74171e+08	1.88391e+09	1.88391e+09	4.98351e+09	0.378029	0.378029	0.115214	0.115214	0.378029	0.378029	0	1.55007e+06	486557	68303.9	0.106985	0.048467	2194200	5.09422e+08	-7.70632e+06	0.102222	-0.00154636	#REF!	0.112932	1993-12-08
000530	2017	C34	0	0		5.15783e+08		1.56826e+09	1.03861e+08	2.1879e+09	2.1879e+09	6.19644e+08	6.19644e+08	2.1879e+09	2.1879e+09	5.61962e+09	0.389332	0.389332	0.110264	0.110264	0.389332	0.389332	0	1.67677e+06	543790	70645.6	0.168708	0.047591	2339000	8.90875e+08	-2.07226e+08	0.158529	-0.0368754	#REF!	0.111239	1993-12-08
000530	2018	C34	0	0		3.82187e+08		1.61969e+09	1.00338e+08	2.10222e+09	2.10222e+09	4.82525e+08	4.82525e+08	2.10222e+09	2.10222e+09	5.56828e+09	0.377535	0.377535	0.086656	0.086656	0.377535	0.377535	0	1.82674e+06	551686	73208.4	-0.054647	0.047413	2426300	9.53298e+08	-1.19658e+08	0.171202	-0.0214892	#REF!	0.099203	1993-12-08
000530	2019	C34	0	0				1.66218e+09	9.62005e+07	1.75838e+09	1.75838e+09	9.62005e+07	9.62005e+07	1.75838e+09	1.75838e+09	5.5255e+09	0.31823	0.31823	0.0174103	0.0174103	0.31823	0.31823	0	1.98649e+06	576009	77189.5	-0.068265	0.048799	2332100	9.92435e+08	1.26951e+07	0.17961	0.00229754	#REF!	0.101393	1993-12-08
000531	2009	D44	0	0	0	0	0	7.6201e+08	2.6977e+06	7.64708e+08	7.64708e+08	2.6977e+06	2.6977e+06	7.64708e+08	7.64708e+08	6.26932e+09	0.121976	0.121976	0.000430302	0.000430302	0.121976	0.121976	0	606225	220002	38246	0.027887	0.145548	1914500	3.66851e+09	5.35005e+08	0.585153	0.085337	#REF!	0.046525	1994-01-06
000531	2010	D44	0	0		0	0	7.85682e+08	2.58263e+06	7.88265e+08	7.88265e+08	2.58263e+06	2.58263e+06	7.88265e+08	7.88265e+08	6.34162e+09	0.1243	0.1243	0.000407251	0.000407251	0.1243	0.1243	0	725852	266622	44628.2	0.043451	0.145189	1331800	3.65448e+09	2.48672e+08	0.576269	0.0392127	#REF!	0.040635	1994-01-06
000531	2011	D44	0	0		0	0	8.38901e+08	2.46756e+06	8.41368e+08	8.41368e+08	2.46756e+06	2.46756e+06	8.41368e+08	8.41368e+08	6.49381e+09	0.129565	0.129565	0.000379987	0.000379987	0.129565	0.129565	0	851591	289848	50748.5	0.105995	0.124132	1331200	3.51645e+09	7.38982e+08	0.541507	0.113798	#REF!	0.038613	1994-01-06
000531	2012	D44	0	0	0	0	0	1.23211e+09	2.35249e+06	1.23446e+09	1.23446e+09	2.35249e+06	2.35249e+06	1.23446e+09	1.23446e+09	7.89625e+09	0.156335	0.156335	0.000297926	0.000297926	0.156335	0.156335	0	974149	308664	54659.8	-0.057192	0.124132	1313000	3.36915e+09	1.68735e+09	0.426678	0.21369	#REF!	0.047132	1994-01-06
000531	2013	D44	0	0	0	0	0	1.54967e+09	2237427	1.55191e+09	1.55191e+09	2237427	2237427	1.55191e+09	1.55191e+09	8.38792e+09	0.185017	0.185017	0.000266744	0.000266744	0.185017	0.185017	0	1.10652e+06	337291	58574.4	0.043476	0.124132	1279000	3.20225e+09	1.399e+09	0.38177	0.166787	#REF!	0.046461	1994-01-06
000531	2014	D44	0	0	0	8.99765e+07	0	1.6422e+09	2.12236e+06	1734303495	1734303495	9.20988e+07	9.20988e+07	1734303495	1734303495	7.49317e+09	0.231451	0.231451	0.012291	0.012291	0.231451	0.231451	0	1.22837e+06	348056	60259.5	0.339516	0.12587	1279600	3.08971e+09	4.95287e+08	0.412337	0.0660984	#REF!	0.037531	1994-01-06
000531	2015	D44	0	0	0	8.99765e+07	0	2.96037e+09	2.00729e+06	3.05236e+09	3.05236e+09	9.19838e+07	9.19838e+07	3.05236e+09	3.05236e+09	8.37238e+09	0.364575	0.364575	0.0109866	0.0109866	0.364575	0.364575	0	1.39228e+06	400953	63216.6	-0.493467	0.116618	1545000	3.01376e+09	2.58946e+08	0.359964	0.0309286	#REF!	0.064401	1994-01-06
000531	2016	D44	0	0		1.23406e+08		2.9525e+09	1.89222e+06	3.0778e+09	3.0778e+09	1.25299e+08	1.25299e+08	3.0778e+09	3.0778e+09	9.18646e+09	0.335036	0.335036	0.0136395	0.0136395	0.335036	0.335036	0	1.55007e+06	486557	68303.9	0.183941	0.12152	1495300	3.24783e+09	8.44544e+08	0.353545	0.0919336	#REF!	0.053016	1994-01-06
000531	2017	D44	0	0		521430000		2.97625e+09	1.77716e+06	3.49946e+09	3.49946e+09	5.23207e+08	5.23207e+08	3.49946e+09	3.49946e+09	9.1987e+09	0.38043	0.38043	0.0568784	0.0568784	0.38043	0.38043	0	1.67677e+06	543790	70645.6	0.125222	0.12152	1930200	3.0343e+09	5.01044e+08	0.329862	0.054469	#REF!	0.049481	1994-01-06
000531	2018	D44	0	0		618145000		2.6016e+09	5.92669e+06	3.22567e+09	3.22567e+09	6.24072e+08	6.24072e+08	3.22567e+09	3.22567e+09	1.0304e+10	0.313051	0.313051	0.0605661	0.0605661	0.313051	0.313051	0	1.82674e+06	551686	73208.4	0.05178	0.12152	2270400	2.80707e+09	4.22937e+08	0.272426	0.041046	#REF!	0.045167	1994-01-06
000531	2019	D44	0	0				2.63291e+09	5.60012e+06	2.63851e+09	2.63851e+09	5.60012e+06	5.60012e+06	2.63851e+09	2.63851e+09	1.16282e+10	0.226906	0.226906	0.000481599	0.000481599	0.226906	0.226906	0	1.98649e+06	576009	77189.5	0.035156	0.12152	2557600	2.99269e+09	7.57406e+08	0.257365	0.0651354	#REF!	0.045914	1994-01-06
000533	2009	C38	300000	0	0	0	0	6.6693e+07	9.71948e+07	1.64188e+08	1.63888e+08	9.71948e+07	9.74948e+07	1.63888e+08	1.64188e+08	2.57213e+09	0.0638333	0.0637167	0.0379043	0.0377876	0.0638333	0.0637167	0.000116635	606225	220002	38246	-0.015904	0.095848	1743000	2.78072e+08	3.27865e+08	0.108109	0.127468	#REF!	0.065901	1994-01-03
000533	2010	C38	300000	0	0	0	0	6.59785e+08	9.36903e+07	7.53775e+08	7.53475e+08	9.36903e+07	9.39903e+07	7.53475e+08	7.53775e+08	2.41004e+09	0.312765	0.31264	0.0389995	0.038875	0.312765	0.31264	0.000124479	725852	266622	44628.2	0.028756	0.083618	1901000	8.51812e+07	-8.21761e+06	0.0353443	-0.00340975	#REF!	0.075739	1994-01-03
000533	2011	C38	300000	0		0	0	6.43074e+08	2.5846e+07	669219878	668919878	2.5846e+07	2.6146e+07	668919878	669219878	2.21093e+09	0.302688	0.302552	0.0118258	0.0116901	0.302688	0.302552	0.00013569	851591	289848	50748.5	-0.285811	0.082585	2075700	7.87857e+07	-5.68118e+07	0.0356347	-0.0256959	#REF!	0.054388	1994-01-03
000533	2012	C38	300000	0	0	0	0	7.54585e+08	2.86481e+07	7.83533e+08	7.83233e+08	2.86481e+07	2.89481e+07	7.83233e+08	7.83533e+08	2.41706e+09	0.324168	0.324044	0.0119765	0.0118524	0.324168	0.324044	0.000124118	974149	308664	54659.8	-0.024012	0.082696	1.97976e+06	6.83637e+07	2.16506e+07	0.0282838	0.00895742	#REF!	0.057993	1994-01-03
000533	2013	C38	300000	0	0	0	0	9.92262e+07	2.71502e+07	1.26676e+08	1.26376e+08	2.71502e+07	2.74502e+07	1.26376e+08	1.26676e+08	3.83216e+09	0.0330562	0.0329779	0.00716311	0.00708483	0.0330562	0.0329779	7.82849e-05	1.10652e+06	337291	58574.4	0.170669	0.083267	1994500	1.61714e+08	4.43432e+07	0.0421992	0.0115714	#REF!	0.065828	1994-01-03
000533	2014	C38	300000	0	0	100000	0	9.88539e+07	2.577e+07	1.25024e+08	1.24724e+08	2.587e+07	2.617e+07	1.24724e+08	1.25024e+08	3.90641e+09	0.0320048	0.031928	0.00669924	0.00662244	0.0320048	0.031928	7.67968e-05	1.22837e+06	348056	60259.5	0.686157	0.083256	2388000	1.91364e+08	-1.83772e+07	0.0489872	-0.00470436	#REF!	0.069485	1994-01-03
000533	2015	C38	300000	0	0	100000	0	0	2.42723e+07	2.46723e+07	2.43723e+07	2.43723e+07	2.46723e+07	2.43723e+07	2.46723e+07	4.16529e+09	0.00592331	0.00585129	0.00592331	0.00585129	0.00592331	0.00585129	7.20238e-05	1.39228e+06	400953	63216.6	0.06003	0.081758	3067800	1.56842e+08	5.02866e+08	0.0376546	0.120728	#REF!	0.065785	1994-01-03
000533	2016	C38	300000	0					2.27744e+07	2.30744e+07	2.27744e+07	2.27744e+07	2.30744e+07	2.27744e+07	2.30744e+07	3.25886e+09	0.00708051	0.00698846	0.00708051	0.00698846	0.00708051	0.00698846	9.20567e-05	1.55007e+06	486557	68303.9	0.050384	0.054094	3543800	2.32241e+08	2.61644e+08	0.0712644	0.0802869	#REF!	0.070936	1994-01-03
000533	2017	C38	0	8.75776e+07		1000000			2.12765e+07	1.09854e+08	1.09854e+08	1.09854e+08	1.09854e+08	1.09854e+08	1.09854e+08	4.36584e+09	0.0251622	0.0251622	0.0251622	0.0251622	0.0251622	0.0251622	0	1.67677e+06	543790	70645.6	0.905499	0.055701	3345200	2.29307e+08	-1.44759e+08	0.0525229	-0.0331572	#REF!	0.019236	1994-01-03
000533	2018	C38	0	1.8968e+06		1000000			1.97786e+07	2.26754e+07	2.26754e+07	2.26754e+07	2.26754e+07	2.26754e+07	2.26754e+07	2.49027e+09	0.00910562	0.00910562	0.00910562	0.00910562	0.00910562	0.00910562	0	1.82674e+06	551686	73208.4	0.156344	0.05465	4953000	2.23037e+08	-3.90022e+07	0.0895635	-0.0156619	#REF!	0.014167	1994-01-03
000533	2019	C38	0	0					1.82807e+07	1.82807e+07	1.82807e+07	1.82807e+07	1.82807e+07	1.82807e+07	1.82807e+07	2.3693e+09	0.00771565	0.00771565	0.00771565	0.00771565	0.00771565	0.00771565	0	1.98649e+06	576009	77189.5	-0.856299	0.055491	5792300	2.08454e+08	1.40584e+08	0.0879812	0.0593356	#REF!	0.088673	1994-01-03
000539	2009	D44	0	0		516224670		4624042593	13376477	5153643740	5153643740	529601147	529601147	5153643740	5153643740	30163552152	0.170857	0.170857	0.0175577	0.0175577	0.170857	0.170857	0	606225	220002	38246	0.053113	0.217523	1841600	12021342945	5692012223	0.398539	0.188705	#REF!	0.046047	1993-11-26
000539	2010	D44	0	0		353104045		5469169354	12743846	5835017245	5835017245	365847891	365847891	5835017245	5835017245	34596318255	0.16866	0.16866	0.0105748	0.0105748	0.16866	0.16866	0	725852	266622	44628.2	0.033306	0.242208	1935300	11207225955	635497704	0.323943	0.0183689	#REF!	0.052955	1993-11-26
000539	2011	D44	0	0		306133028		5812518793	12110227	6130762048	6130762048	318243255	318243255	6130762048	6130762048	39480195392	0.155287	0.155287	0.00806083	0.00806083	0.155287	0.155287	0	851591	289848	50748.5	0.156455	0.242238	1851400	14866672176	2028885759	0.37656	0.05139	#REF!	0.04087	1993-11-26
000539	2012	D44	0	0	0	295684545	0	5998133180	11474629	6305292354	6305292354	307159174	307159174	6305292354	6305292354	65708659470	0.0959583	0.0959583	0.00467456	0.00467456	0.0959583	0.0959583	0	974149	308664	54659.8	1.01703	0.455026	1901400	38449069665	7851786246	0.585145	0.119494	#REF!	0.029466	1993-11-26
000539	2013	D44	0	0	0	298871738	0	7025016544	10839031	7334727313	7334727313	309710769	309710769	7334727313	7334727313	67918719035	0.107993	0.107993	0.00456002	0.00456002	0.107993	0.107993	0	1.10652e+06	337291	58574.4	0.045491	0.455026	2165700	41524036240	9709896440	0.611378	0.142963	#REF!	0.030759	1993-11-26
000539	2014	D44	0	0	0	997082335	0	6604709646	10203433	7611995414	7611995414	1007285768	1007285768	7611995414	7611995414	69084825852	0.110183	0.110183	0.0145804	0.0145804	0.110183	0.110183	0	1.22837e+06	348056	60259.5	-0.05787	0.455024	1846700	39164300297	8392794644	0.566902	0.121485	#REF!	0.031074	1993-11-26
000539	2015	D44	0	0	0	1094350488	0	5924410159	9567835	7028328482	7028328482	1103918323	1103918323	7028328482	7028328482	71919934143	0.0977243	0.0977243	0.0153493	0.0153493	0.0977243	0.0977243	0	1.39228e+06	400953	63216.6	-0.114394	0.455726	2193700	44330167621	10442437145	0.616382	0.145195	#REF!	0.035832	1993-11-26
000539	2016	D44	0	0		1279387994		5432637750	8932237	6720957981	6720957981	1288320231	1288320231	6720957981	6720957981	70677003760	0.095094	0.095094	0.0182283	0.0182283	0.095094	0.095094	0	1.55007e+06	486557	68303.9	-0.118283	0.455704	2151800	41814685521	8704775818	0.591631	0.123163	#REF!	0.034208	1993-11-26
000539	2017	D44	0	0		1243633985		5801006412	8296639	7052937036	7052937036	1251930624	1251930624	7052937036	7052937036	71007415323	0.0993268	0.0993268	0.017631	0.017631	0.0993268	0.0993268	0	1.67677e+06	543790	70645.6	0.174712	0.455752	1659000	40996206316	3676034503	0.577351	0.0517697	#REF!	0.024584	1993-11-26
000539	2018	D44	0	0		1565806331		6395134754	10810722	7971751807	7971751807	1576617053	1576617053	7971751807	7971751807	73329662306	0.108711	0.108711	0.0215004	0.0215004	0.108711	0.108711	0	1.82674e+06	551686	73208.4	0.028702	0.455757	1745300	41157594848	5999936356	0.561268	0.0818214	#REF!	0.025114	1993-11-26
000539	2019	D44	0	0				6455784562	52093631	6507878193	6507878193	52093631	52093631	6507878193	6507878193	75472027123	0.086229	0.086229	0.000690238	0.000690238	0.086229	0.086229	0	1.98649e+06	576009	77189.5	0.071206	0.455757	2111500	38555718718	8272683112	0.510861	0.109613	#REF!	0.02979	1993-11-26
000541	2009	C38	121570	0	0	0	0	2.54124e+08	0	2.54246e+08	2.54124e+08	0	121570	2.54124e+08	2.54246e+08	2.9951e+09	0.0848873	0.0848467	4.05896e-05	0	0.0848873	0.0848467	4.05896e-05	606225	220002	38246	-0.006644	0.029667	1380000	6.67219e+08	4.88562e+08	0.22277	0.16312	#REF!	0.065664	1993-11-23
000541	2010	C38	3.82872e+07	0		9.574e+07	0	4.43374e+08	0	5.77401e+08	5.39114e+08	9.574e+07	1.34027e+08	5.39114e+08	5.77401e+08	3.12855e+09	0.184559	0.172321	0.0428401	0.0306021	0.184559	0.172321	0.012238	725852	266622	44628.2	0.145713	0.03003	2832000	6.83123e+08	2.10629e+08	0.218351	0.0673249	#REF!	0.064488	1993-11-23
000541	2011	C38	4.09737e+06	0		6.78147e+07	0	4.47024e+08	0	518936184	5.14839e+08	6.78147e+07	7.19121e+07	5.14839e+08	518936184	3.15555e+09	0.164452	0.163153	0.022789	0.0214906	0.164452	0.163153	0.00129846	851591	289848	50748.5	0.155854	0.029577	2980000	6.43079e+08	2.69878e+08	0.203793	0.0855249	#REF!	0.066601	1993-11-23
000541	2012	C38	4.01273e+06	0	0	7.18176e+07	0	5.19693e+08	0	5.95524e+08	5.91511e+08	7.18176e+07	7.58304e+07	5.91511e+08	5.95524e+08	3.44827e+09	0.172702	0.171538	0.0219908	0.0208271	0.172702	0.171538	0.00116369	974149	308664	54659.8	-0.026104	0.029603	2400000	5.39145e+08	4.37397e+08	0.156352	0.126845	#REF!	0.07589	1993-11-23
000541	2013	C38	3.9032e+06	0	0	5.36585e+08	0	1.82031e+07	0	5.58692e+08	5.54788e+08	5.36585e+08	5.40488e+08	5.54788e+08	5.58692e+08	3.37378e+09	0.165598	0.164441	0.160203	0.159046	0.165598	0.164441	0.00115692	1.10652e+06	337291	58574.4	0.147494	0.029612	2812500	4.7274e+08	2.04757e+08	0.140122	0.0606906	#REF!	0.079122	1993-11-23
000541	2014	C38	20320	0	0	5.81158e+08	0	3.68972e+06	0	5.84868e+08	5.84848e+08	5.81158e+08	5.81178e+08	5.84848e+08	5.84868e+08	3.7367e+09	0.15652	0.156514	0.155532	0.155527	0.15652	0.156514	5.43795e-06	1.22837e+06	348056	60259.5	0.214495	0.029865	4262000	4.63268e+08	3.05639e+08	0.123978	0.0817937	#REF!	0.076983	1993-11-23
000541	2015	C38	51600	0	0	3.09242e+09	0	382638	0	3.09285e+09	3.0928e+09	3.09242e+09	3.09247e+09	3.0928e+09	3.09285e+09	6.0483e+09	0.511359	0.51135	0.511296	0.511287	0.511359	0.51135	8.53133e-06	1.39228e+06	400953	63216.6	-0.062563	0.032974	3727500	4.84436e+08	1.88325e+08	0.0800947	0.0311369	#REF!	0.083981	1993-11-23
000541	2016	C38	0	0		1.73215e+09		2.10395e+08		1.94255e+09	1.94255e+09	1.73215e+09	1.73215e+09	1.94255e+09	1.94255e+09	6.10017e+09	0.318441	0.318441	0.283951	0.283951	0.318441	0.318441	0	1.55007e+06	486557	68303.9	0.170266	0.034633	3768200	4.46007e+08	2.89979e+08	0.0731139	0.0475362	#REF!	0.0628	1993-11-23
000541	2017	C38	0	0		1.39058e+09		1.79414e+08		1.57e+09	1.57e+09	1.39058e+09	1.39058e+09	1.57e+09	1.57e+09	5.67581e+09	0.276612	0.276612	0.245001	0.245001	0.276612	0.276612	0	1.67677e+06	543790	70645.6	0.12884	0.034633	3838500	4.83521e+08	2.15821e+08	0.0851897	0.0380247	#REF!	0.056203	1993-11-23
000541	2018	C38	0	0		8.97717e+08		1.82459e+08		1.08018e+09	1.08018e+09	8.97717e+08	8.97717e+08	1.08018e+09	1.08018e+09	5.58817e+09	0.193297	0.193297	0.160646	0.160646	0.193297	0.193297	0	1.82674e+06	551686	73208.4	0.000465	0.034633	3934200	5.12107e+08	6.17987e+08	0.0916413	0.110589	#REF!	0.045732	1993-11-23
000541	2019	C38	9.01167e+08	0				1.81094e+08		1.08226e+09	1.81094e+08	0	9.01167e+08	1.81094e+08	1.08226e+09	6.1752e+09	0.175259	0.029326	0.145933	0	0.175259	0.029326	0.145933	1.98649e+06	576009	77189.5	-0.122142	0.034633	3016800	6.29832e+08	5.08085e+08	0.101994	0.0822783	#REF!	0.043469	1993-11-23
000545	2009	C27	0	0		0	0	0	0	0	0	0	0	0	0	2.38653e+08	0	0	0	0	0	0	0	606225	220002	38246	-0.310297	0.06635	150000	4.03034e+06	-3.45504e+07	0.0168878	-0.144772	#REF!	0.232192	1993-12-15
000545	2010	C27	0	0		0	0	0	0	0	0	0	0	0	0	2.23561e+08	0	0	0	0	0	0	0	725852	266622	44628.2	-0.005646	0.040979	144000	7.80482e+07	5.26199e+06	0.349114	0.0235372	#REF!	0.162015	1993-12-15
000545	2011	C27	0	0		0	0	0	0	0	0	0	0	0	0	1.95528e+08	0	0	0	0	0	0	0	851591	289848	50748.5	0.01262	0.043	1314000	7.59375e+07	1.21589e+07	0.388371	0.0621849	#REF!	0.224603	1993-12-15
000545	2012	C27	0	0	0	0	0	0	0	0	0	0	0	0	0	1.93768e+08	0	0	0	0	0	0	0	974149	308664	54659.8	0.041519	0.042392	1344000	8.26125e+07	7.84227e+06	0.426347	0.0404725	#REF!	0.236419	1993-12-15
000545	2013	C26	1.7503e+06	0	0	0	0	0	0	1.7503e+06	0	0	1.7503e+06	0	1.7503e+06	1.17343e+09	0.00149161	0	0.00149161	0	0.00149161	0	0.00149161	1.10652e+06	337291	58574.4	7.53611	0.224261	1010000	5.70702e+08	1.64953e+08	0.486355	0.140574	#REF!	0.087131	1993-12-15
000545	2014	C26	3014288	0	0	0	0	0	0	3014288	0	0	3014288	0	3014288	2.1145e+09	0.00142553	0	0.00142553	0	0.00142553	0	0.00142553	1.22837e+06	348056	60259.5	-0.127292	0.145181	1010000	5.50943e+08	7.9133e+07	0.260554	0.037424	#REF!	0.088595	1993-12-15
000545	2015	C26	5.48743e+06	0	0	0	0	0	0	5.48743e+06	0	0	5.48743e+06	0	5.48743e+06	2.52483e+09	0.00217339	0	0.00217339	0	0.00217339	0	0.00217339	1.39228e+06	400953	63216.6	-0.034113	0.142247	923300	5.93909e+08	6.73723e+07	0.235227	0.0266839	#REF!	0.1073	1993-12-15
000545	2016	C26	0	0	0	9.26075e+07	0	0	0	9.26075e+07	9.26075e+07	9.26075e+07	9.26075e+07	9.26075e+07	9.26075e+07	2.69595e+09	0.0343506	0.0343506	0.0343506	0.0343506	0.0343506	0.0343506	0	1.55007e+06	486557	68303.9	0.473607	0.139775	840000	1.26097e+09	-1.29398e+08	0.467728	-0.047997	#REF!	0.091615	1993-12-15
000545	2017	C26	0	0				1.63956e+08		1.63956e+08	1.63956e+08	0	0	1.63956e+08	1.63956e+08	2.75223e+09	0.0595721	0.0595721	0	0	0.0595721	0.0595721	0	1.67677e+06	543790	70645.6	0.664326	0.139535	1080000	1.22303e+09	2.56583e+08	0.444376	0.093227	#REF!	0.110159	1993-12-15
000545	2018	C26	0	0				6.19285e+08		6.19285e+08	6.19285e+08	0	0	6.19285e+08	6.19285e+08	3.12662e+09	0.198069	0.198069	0	0	0.198069	0.198069	0	1.82674e+06	551686	73208.4	0.065258	0.139533	1300000	1.17683e+09	-3.50961e+08	0.376391	-0.112249	#REF!	0.071137	1993-12-15
000545	2019	C26	0	0				5.53425e+08		5.53425e+08	5.53425e+08	0	0	5.53425e+08	5.53425e+08	3.0912e+09	0.179032	0.179032	0	0	0.179032	0.179032	0	1.98649e+06	576009	77189.5	0.016314	0.139564	1700000	1.17749e+09	-2.10366e+06	0.380915	-0.000680532	#REF!	0.070223	1993-12-15
000547	2009	C39	20310255	0	0	9786300	0	7.6873e+08	0	7.98826e+08	7.78516e+08	9786300	30096555	7.78516e+08	7.98826e+08	1.69757e+09	0.470571	0.458607	0.0177292	0.00576489	0.470571	0.458607	0.0119643	606225	220002	38246	-0.05337	0.043985	532000	1.16466e+08	8.56276e+07	0.0686078	0.0504413	#REF!	0.163244	1993-11-30
000547	2010	C39	119890	0		4.92215e+08	0	5.24392e+08	0	1.01673e+09	1.01661e+09	4.92215e+08	4.92335e+08	1.01661e+09	1.01673e+09	1.87437e+09	0.542437	0.542373	0.262667	0.262603	0.542437	0.542373	6.39628e-05	725852	266622	44628.2	0.164389	0.041584	598800	1.28037e+08	9.88282e+07	0.0683093	0.0527261	#REF!	0.15595	1993-11-30
000547	2011	C39	4.60872e+07	0		1.9236e+08	0	4.56332e+08	0	6.94778e+08	6.48691e+08	1.9236e+08	2.38447e+08	6.48691e+08	6.94778e+08	2.18026e+09	0.318667	0.297529	0.109366	0.0882277	0.318667	0.297529	0.0211384	851591	289848	50748.5	-0.085663	0.065066	690300	8.91656e+07	5.85165e+07	0.0408967	0.0268392	#REF!	0.20605	1993-11-30
000547	2012	C39	3.41525e+08	0	0	260937240	0	4.19804e+08	0	1.02227e+09	6.80741e+08	260937240	6.02462e+08	6.80741e+08	1.02227e+09	2.58502e+09	0.395458	0.263341	0.233059	0.100942	0.395458	0.263341	0.132117	974149	308664	54659.8	0.036216	0.052923	654900	8.76393e+07	7.12871e+06	0.0339028	0.0027577	#REF!	0.212267	1993-11-30
000547	2013	C39	2.12107e+08	0	0	192940800	0	3.70495e+08	0	7.75543e+08	5.63436e+08	192940800	4.05048e+08	5.63436e+08	7.75543e+08	2.8373e+09	0.273339	0.198582	0.142758	0.0680017	0.273339	0.198582	0.0747567	1.10652e+06	337291	58574.4	0.265828	0.050404	750900	1.5324e+08	-1.12613e+08	0.0540092	-0.0396902	#REF!	0.218107	1993-11-30
000547	2014	C39	2.41733e+08	0	0	2.90444e+08	0	0	0	5.32177e+08	2.90444e+08	2.90444e+08	5.32177e+08	2.90444e+08	5.32177e+08	3.4827e+09	0.152806	0.0833963	0.152806	0.0833963	0.152806	0.0833963	0.0694097	1.22837e+06	348056	60259.5	0.596533	0.041992	756700	1.87795e+08	1.32479e+08	0.0539223	0.0380392	#REF!	0.199327	1993-11-30
000547	2015	C39	0	0	0	1.63676e+08	0	0	0	1.63676e+08	1.63676e+08	1.63676e+08	1.63676e+08	1.63676e+08	1.63676e+08	6.78504e+09	0.0241231	0.0241231	0.0241231	0.0241231	0.0241231	0.0241231	0	1.39228e+06	400953	63216.6	0.311624	0.020262	1638900	2.4144e+08	1.71412e+08	0.0355842	0.0252633	#REF!	0.224981	1993-11-30
000547	2016	C39	0	0		129822000			1.2187e+08	2.51692e+08	2.51692e+08	2.51692e+08	2.51692e+08	2.51692e+08	2.51692e+08	6.94548e+09	0.0362382	0.0362382	0.0362382	0.0362382	0.0362382	0.0362382	0	1.55007e+06	486557	68303.9	0.818877	0.019795	2334700	4.20863e+08	1.76564e+08	0.0605953	0.0254215	#REF!	0.199489	1993-11-30
000547	2017	C39	0	0		1.22138e+08			1.28867e+08	2.51005e+08	2.51005e+08	2.51005e+08	2.51005e+08	2.51005e+08	2.51005e+08	7.82277e+09	0.0320865	0.0320865	0.0320865	0.0320865	0.0320865	0.0320865	0	1.67677e+06	543790	70645.6	0.219774	0.019333	2560400	6.31057e+08	1.93729e+08	0.0806693	0.0247648	#REF!	0.084553	1993-11-30
000547	2018	C39	0	0		9.28599e+07		7.97718e+08	1.22724e+08	1.0133e+09	1.0133e+09	2.15584e+08	2.15584e+08	1.0133e+09	1.0133e+09	9.32767e+09	0.108634	0.108634	0.0231123	0.0231123	0.108634	0.108634	0	1.82674e+06	551686	73208.4	0.411457	0.01622	2538000	6.15658e+08	1.86703e+08	0.0660034	0.020016	#REF!	0.071266	1993-11-30
000547	2019	C39	111044400	0				1.06726e+09	1.17893e+08	1.2962e+09	1.18516e+09	1.17893e+08	2.28938e+08	1.18516e+09	1.2962e+09	1.0861e+10	0.119345	0.109121	0.0210789	0.0108547	0.119345	0.109121	0.0102242	1.98649e+06	576009	77189.5	0.148888	0.017132	2566300	7.07642e+08	3.87958e+07	0.0651545	0.00357203	#REF!	0.06776	1993-11-30
000550	2009	C36	0	0				17292232	0	17292232	17292232	0	0	17292232	17292232	8294346208	0.00208482	0.00208482	0	0	0.00208482	0.00208482	0	606225	220002	38246	0.214995	0.258936	2910000	1986615520	3114473830	0.239514	0.375494	#REF!	0.057136	1993-12-01
000550	2010	C36	0	0				17928392	0	17928392	17928392	0	0	17928392	17928392	11237715143	0.00159538	0.00159538	0	0	0.00159538	0.00159538	0	725852	266622	44628.2	0.511319	0.258982	7.45054e+06	2258975834	2717656952	0.201017	0.241834	#REF!	0.052022	1993-12-01
000550	2011	C36	0	0				17850779	0	17850779	17850779	0	0	17850779	17850779	11819854729	0.00151024	0.00151024	0	0	0.00151024	0.00151024	0	851591	289848	50748.5	0.107123	0.259233	7.08851e+06	2279964248	1147508348	0.192893	0.0970831	#REF!	0.05239	1993-12-01
000550	2012	C36	321752	0	0	0	0	22318761	0	22640513	22318761	0	321752	22318761	22640513	13111354448	0.00172679	0.00170225	2.454e-05	0	0.00172679	0.00170225	2.454e-05	974149	308664	54659.8	0.001014	0.259454	6.43139e+06	2302070662	2265956886	0.175578	0.172824	#REF!	0.070774	1993-12-01
000550	2013	C36	469230	0	0	0	0	34681630	0	35150860	34681630	0	469230	34681630	35150860	16483747701	0.00213246	0.00210399	2.84662e-05	0	0.00213246	0.00210399	2.84662e-05	1.10652e+06	337291	58574.4	0.195425	0.271114	6.85901e+06	4288128288	3146615286	0.260143	0.190892	#REF!	0.081356	1993-12-01
000550	2014	C36	0	0	0	0	0	26947641	0	26947641	26947641	0	0	26947641	26947641	19496527708	0.00138218	0.00138218	0	0	0.00138218	0.00138218	0	1.22837e+06	348056	60259.5	0.222482	0.271117	6973311	4454245545	4190066410	0.228464	0.214913	#REF!	0.083681	1993-12-01
000550	2015	C36	77181	0	0	0	0	40992986	0	41070167	40992986	0	77181	40992986	41070167	21050725683	0.00195101	0.00194734	3.66643e-06	0	0.00195101	0.00194734	3.66643e-06	1.39228e+06	400953	63216.6	-0.039526	0.271776	7305300	4686763683	1925362501	0.222641	0.091463	#REF!	0.099659	1993-12-01
000550	2016	C36	8539073	0				39892942		48432015	39892942	0	8539073	39892942	48432015	24493788810	0.00197732	0.0016287	0.000348622	0	0.00197732	0.0016287	0.000348622	1.55007e+06	486557	68303.9	0.085864	0.271736	7088813	5588362749	4593392536	0.228154	0.187533	#REF!	0.092432	1993-12-01
000550	2017	C36	0	0				37873993		37873993	37873993	0	0	37873993	37873993	26383760753	0.0014355	0.0014355	0	0	0.0014355	0.0014355	0	1.67677e+06	543790	70645.6	0.176909	0.271736	5210000	6036511862	674814163	0.228796	0.0255769	#REF!	0.086284	1993-12-01
000550	2018	C36	0	978999				40111677		41090676	41090676	978999	978999	41090676	41090676	23396529475	0.00175627	0.00175627	4.18438e-05	4.18438e-05	0.00175627	0.00175627	0	1.82674e+06	551686	73208.4	-0.098782	0.272013	4480000	5678946583	-101590551	0.242726	-0.00434212	#REF!	0.028203	1993-12-01
000550	2019	C36	0	0				40934557		40934557	40934557	0	0	40934557	40934557	24298528593	0.00168465	0.00168465	0	0	0.00168465	0.00168465	0	1.98649e+06	576009	77189.5	0.032719	0.271781	4580000	5714489577	2736867238	0.235178	0.112635	#REF!	0.032754	1993-12-01
000551	2009	C34	432640	0		6.49225e+06	0	8.34475e+07	1.21626e+08	2.11999e+08	2.11566e+08	1.28118e+08	1.28551e+08	2.11566e+08	2.11999e+08	2.04766e+09	0.103532	0.103321	0.0627795	0.0625683	0.103532	0.103321	0.000211285	606225	220002	38246	0.028059	0.114114	1319600	5.60715e+08	1.5179e+08	0.273832	0.0741287	#REF!	0.11834	1994-01-06
000551	2010	C34	0	0		745252	0	8.56146e+07	1.15819e+08	2.02179e+08	2.02179e+08	1.16564e+08	1.16564e+08	2.02179e+08	2.02179e+08	2.98236e+09	0.0677915	0.0677915	0.0390845	0.0390845	0.0677915	0.0677915	0	725852	266622	44628.2	0.305407	0.114905	2242100	8.35954e+08	1.41646e+08	0.2803	0.0474945	#REF!	0.10207	1994-01-06
000551	2011	S90	0	0		650885	0	8.7169e+07	8.72511e+07	1.75071e+08	1.75071e+08	8.7902e+07	8.7902e+07	1.75071e+08	1.75071e+08	3.16371e+09	0.0553372	0.0553372	0.0277844	0.0277844	0.0553372	0.0553372	0	851591	289848	50748.5	0.103705	0.118252	2066300	7.79683e+08	7.66434e+07	0.246446	0.0242258	#REF!	0.113004	1994-01-06
000551	2012	S90	0	0	0	364700	0	93827267	8.28181e+07	1.7701e+08	1.7701e+08	8.31828e+07	8.31828e+07	1.7701e+08	1.7701e+08	3.23221e+09	0.0547645	0.0547645	0.0257356	0.0257356	0.0547645	0.0547645	0	974149	308664	54659.8	-0.189456	0.117286	1878300	8.68452e+08	1.13545e+08	0.268687	0.0351291	#REF!	0.136257	1994-01-06
000551	2013	S90	0	0	0	390600	0	8.27118e+07	1.14915e+08	1.98017e+08	1.98017e+08	1.15305e+08	1.15305e+08	1.98017e+08	1.98017e+08	3.42398e+09	0.0578324	0.0578324	0.0336758	0.0336758	0.0578324	0.0578324	0	1.10652e+06	337291	58574.4	0.10819	0.117901	2525300	9.68532e+08	2.09274e+08	0.282867	0.06112	#REF!	0.129556	1994-01-06
000551	2014	S90	0	0	0	6.82851e+07	0	2.87505e+07	1.11003e+08	2.08039e+08	2.08039e+08	179288575	179288575	2.08039e+08	2.08039e+08	3.28201e+09	0.0633877	0.0633877	0.0546277	0.0546277	0.0633877	0.0633877	0	1.22837e+06	348056	60259.5	0.017709	0.117512	2642700	9.54548e+08	9.02437e+07	0.290843	0.0274965	#REF!	0.135079	1994-01-06
000551	2015	S90	0	0	0	6.81241e+07	0	3.39821e+07	1.0552e+08	2.07626e+08	2.07626e+08	1.73644e+08	1.73644e+08	2.07626e+08	2.07626e+08	3.31819e+09	0.062572	0.062572	0.0523308	0.0523308	0.062572	0.062572	0	1.39228e+06	400953	63216.6	-0.054181	0.120161	2865700	8.95151e+08	1.48462e+08	0.269771	0.044742	#REF!	0.144935	1994-01-06
000551	2016	S90	0	0		3.71809e+08		3.70297e+07	1.00321e+08	5.09159e+08	5.09159e+08	472129683	472129683	5.09159e+08	5.09159e+08	4.01112e+09	0.126937	0.126937	0.117705	0.117705	0.126937	0.126937	0	1.55007e+06	486557	68303.9	0.061407	0.120308	2492400	8.31999e+08	2.0061e+08	0.207423	0.0500134	#REF!	0.131578	1994-01-06
000551	2017	S90	0	0		3.18055e+08		3.85161e+07	9.52402e+07	4.51811e+08	4.51811e+08	4.13295e+08	4.13295e+08	4.51811e+08	4.51811e+08	4.21749e+09	0.107128	0.107128	0.0979956	0.0979956	0.107128	0.107128	0	1.67677e+06	543790	70645.6	0.135114	0.121688	2468100	8.44701e+08	1.73585e+08	0.200286	0.0411584	#REF!	0.12223	1994-01-06
000551	2018	S90	0	0		2.62918e+08		4.08852e+07	9.01699e+07	3.93973e+08	3.93973e+08	3.53088e+08	3.53088e+08	3.93973e+08	3.93973e+08	4.37979e+09	0.0899525	0.0899525	0.0806175	0.0806175	0.0899525	0.0899525	0	1.82674e+06	551686	73208.4	0.151793	0.131969	2477000	8.05017e+08	2.50221e+08	0.183803	0.0571308	#REF!	0.069958	1994-01-06
000551	2019	S90	0	0				4.79905e+07	1.41548e+08	1.89538e+08	1.89538e+08	1.41548e+08	1.41548e+08	1.89538e+08	1.89538e+08	4.6387e+09	0.0408602	0.0408602	0.0305146	0.0305146	0.0408602	0.0408602	0	1.98649e+06	576009	77189.5	0.084973	0.132462	2920000	9.40569e+08	2.82617e+08	0.202765	0.0609259	#REF!	0.064361	1994-01-06
000552	2009	B06	0	0	0	0	0	0	0	0	0	0	0	0	0	5.8561e+08	0	0	0	0	0	0	0	606225	220002	38246	0.314747	0.221964	765200	2.04198e+08	1.56232e+08	0.348693	0.266786	#REF!	0.088296	1994-01-06
000552	2010	B06	0	0		0	0	0	0	0	0	0	0	0	0	6.2416e+08	0	0	0	0	0	0	0	725852	266622	44628.2	0.454032	0.222709	874600	1.79567e+08	1.75358e+08	0.287694	0.280951	#REF!	0.084586	1994-01-06
000552	2011	B06	0	0		0	0	0	0	0	0	0	0	0	0	7.33507e+08	0	0	0	0	0	0	0	851591	289848	50748.5	0.326906	0.222482	916200	1.93576e+08	-1.23196e+07	0.263905	-0.0167955	#REF!	0.090914	1994-01-06
000552	2012	B06	0	0	0	0	0	0	0	0	0	0	0	0	0	5.08312e+09	0	0	0	0	0	0	0	974149	308664	54659.8	2.93931	0.222053	736675	8.08595e+08	1.05867e+08	0.159075	0.0208273	#REF!	0.112619	1994-01-06
000552	2013	B06	0	0	0	0	0	0	0	0	0	0	0	0	0	5.73491e+09	0	0	0	0	0	0	0	1.10652e+06	337291	58574.4	-0.081695	0.545085	831900	7.84661e+08	4.618e+08	0.136822	0.0805242	#REF!	0.090012	1994-01-06
000552	2014	B06	0	0	0	0	0	0	0	0	0	0	0	0	0	6.30191e+09	0	0	0	0	0	0	0	1.22837e+06	348056	60259.5	-0.11299	0.54509	1029200	7.36591e+08	2.16518e+07	0.116884	0.00343576	#REF!	0.081754	1994-01-06
000552	2015	B06	0	0	0	8.50808e+06	0	0	0	8.50808e+06	8.50808e+06	8.50808e+06	8.50808e+06	8.50808e+06	8.50808e+06	9.25757e+09	0.00091904	0.00091904	0.00091904	0.00091904	0.00091904	0.00091904	0	1.39228e+06	400953	63216.6	-0.198763	0.221703	525700	3.41102e+09	-2.17601e+07	0.368457	-0.00235052	#REF!	0.079063	1994-01-06
000552	2016	B06	0	0		8.50808e+06				8.50808e+06	8.50808e+06	8.50808e+06	8.50808e+06	8.50808e+06	8.50808e+06	9.04149e+09	0.000941004	0.000941004	0.000941004	0.000941004	0.000941004	0.000941004	0	1.55007e+06	486557	68303.9	0.124941	0.221298	981700	3.06131e+09	4.88064e+08	0.338584	0.0539805	#REF!	0.055832	1994-01-06
000552	2017	B06	0	0		8.50808e+06				8.50808e+06	8.50808e+06	8.50808e+06	8.50808e+06	8.50808e+06	8.50808e+06	9.81194e+09	0.000867115	0.000867115	0.000867115	0.000867115	0.000867115	0.000867115	0	1.67677e+06	543790	70645.6	0.33686	0.221148	903200	3.1196e+09	6.09185e+08	0.317939	0.0620861	#REF!	0.052971	1994-01-06
000552	2018	B06	0	0		8.50808e+06				8.50808e+06	8.50808e+06	8.50808e+06	8.50808e+06	8.50808e+06	8.50808e+06	1.01301e+10	0.000839881	0.000839881	0.000839881	0.000839881	0.000839881	0.000839881	0	1.82674e+06	551686	73208.4	0.028062	0.221148	815000	3.22418e+09	5.26022e+08	0.318277	0.0519266	#REF!	0.049691	1994-01-06
000552	2019	B06	0	0						0	0	0	0	0	0	1.08913e+10	0	0	0	0	0	0	0	1.98649e+06	576009	77189.5	-0.008837	0.221148	1108700	3.33738e+09	4.63056e+08	0.306426	0.0425161	#REF!	0.055876	1994-01-06
000555	2009	C39	0	0		0	0	300000	0	300000	300000	0	0	300000	300000	2.32594e+07	0.012898	0.012898	0	0	0.012898	0.012898	0	606225	220002	38246	-0.761882	0.049986	515800	2825.77	-3.89436e+07	0.000121489	-1.67431	#REF!	0.854981	1994-04-08
000555	2010	C39	0	0		0	0	300000	0	300000	300000	0	0	300000	300000	5.94818e+07	0.00504356	0.00504356	0	0	0.00504356	0.00504356	0	725852	266622	44628.2	16.4282	0.048611	836100	58455.3	8.53111e+06	0.000982743	0.143424	#REF!	0.065879	1994-04-08
000555	2011	C39	0	0		0	0	300000	0	300000	300000	0	0	300000	300000	2.27351e+07	0.0131954	0.0131954	0	0	0.0131954	0.0131954	0	851591	289848	50748.5	0.167274	0.048662	839300	72637.5	7.85621e+06	0.00319494	0.345554	#REF!	0.046486	1994-04-08
000555	2012	C39	0	0	0	0	0	0	0	0	0	0	0	0	0	1.89533e+07	0	0	0	0	0	0	0	974149	308664	54659.8	-0.542016	0.049111	935200	56433.7	-3.4491e+06	0.00297752	-0.181979	#REF!	0.144177	1994-04-08
000555	2013	C39	0	0	0	7.76789e+07	0	3.61158e+08	0	4.38837e+08	4.38837e+08	7.76789e+07	7.76789e+07	4.38837e+08	4.38837e+08	6.03282e+09	0.0727415	0.0727415	0.012876	0.012876	0.0727415	0.0727415	0	1.10652e+06	337291	58574.4	167.646	0.247689	4510700	1.88557e+08	1.6109e+08	0.0312552	0.0267022	#REF!	0.048091	1994-04-08
000555	2014	I65	0	0	0	25020000	0	3.58455e+08	0	3.83475e+08	3.83475e+08	25020000	25020000	3.83475e+08	3.83475e+08	6.40336e+09	0.0598866	0.0598866	0.00390732	0.00390732	0.0598866	0.0598866	0	1.22837e+06	348056	60259.5	-0.149665	0.225698	4511200	1.67644e+08	5.03134e+08	0.0261805	0.0785733	#REF!	0.070442	1994-04-08
000555	2015	I65	0	0	0	3.29194e+07	0	3.60849e+08	0	3.93768e+08	3.93768e+08	3.29194e+07	3.29194e+07	3.93768e+08	3.93768e+08	7.37166e+09	0.0534165	0.0534165	0.00446568	0.00446568	0.0534165	0.0534165	0	1.39228e+06	400953	63216.6	0.023456	0.21223	7625700	1.44077e+08	7.83866e+07	0.0195447	0.0106335	#REF!	0.076098	1994-04-08
000555	2016	I65	0	0		8.80436e+07		3.75461e+08		4.63504e+08	4.63504e+08	8.80436e+07	8.80436e+07	4.63504e+08	4.63504e+08	9.49823e+09	0.048799	0.048799	0.00926947	0.00926947	0.048799	0.048799	0	1.55007e+06	486557	68303.9	0.193875	0.190098	6002400	5.36505e+08	5.64212e+08	0.0564847	0.0594018	#REF!	0.074117	1994-04-08
000555	2017	I65	0	0		1.09335e+08		3.84292e+08		4.93627e+08	4.93627e+08	1.09335e+08	1.09335e+08	4.93627e+08	4.93627e+08	1.07198e+10	0.0460482	0.0460482	0.0101993	0.0101993	0.0460482	0.0460482	0	1.67677e+06	543790	70645.6	0.021554	0.18901	6152100	6.28995e+08	3.43643e+08	0.058676	0.0320569	#REF!	0.088213	1994-04-08
000555	2018	I65	21676020	0		1.10335e+08		5.09384e+08	1.43731e+07	6.55768e+08	6.34092e+08	1.24708e+08	1.46384e+08	6.34092e+08	6.55768e+08	1.06963e+10	0.0613079	0.0592814	0.0136855	0.011659	0.0613079	0.0592814	0.0020265	1.82674e+06	551686	73208.4	0.108743	0.177668	5523100	5.32791e+08	2.37248e+08	0.0498108	0.0221804	#REF!	0.052587	1994-04-08
000555	2019	I65	7.96579e+08	0				4.77178e+08	1.40016e+07	1.28776e+09	4.91179e+08	1.40016e+07	8.10581e+08	4.91179e+08	1.28776e+09	1.07555e+10	0.11973	0.0456677	0.0753643	0.00130181	0.11973	0.0456677	0.0740625	1.98649e+06	576009	77189.5	0.117729	0.171296	6236000	4.90713e+08	2.89968e+08	0.0456243	0.0269599	#REF!	0.039667	1994-04-08
000559	2009	C36	0	0	0	0	0	2.96882e+08	0	2.96882e+08	2.96882e+08	0	0	2.96882e+08	2.96882e+08	5.80942e+09	0.0511036	0.0511036	0	0	0.0511036	0.0511036	0	606225	220002	38246	0.148836	0.373627	976600	2.24682e+09	7.2704e+08	0.386755	0.125149	#REF!	0.060134	1994-01-10
000559	2010	C36	0	0		0	0	2.96882e+08	0	2.96882e+08	2.96882e+08	0	0	2.96882e+08	2.96882e+08	8.0786e+09	0.0367492	0.0367492	0	0	0.0367492	0.0367492	0	725852	266622	44628.2	0.403919	0.268101	1050000	1.97222e+09	4.51393e+08	0.244128	0.0558752	#REF!	0.06786	1994-01-10
000559	2011	C36	0	0		0	0	3.38408e+08	0	3.38408e+08	3.38408e+08	0	0	3.38408e+08	3.38408e+08	8.80454e+09	0.0384356	0.0384356	0	0	0.0384356	0.0384356	0	851591	289848	50748.5	0.045242	0.26795	1030000	2.11188e+09	4.14863e+08	0.239863	0.0471192	#REF!	0.072903	1994-01-10
000559	2012	C36	0	0	0	0	0	3.38414e+08	0	3.38414e+08	3.38414e+08	0	0	3.38414e+08	3.38414e+08	8.56333e+09	0.039519	0.039519	0	0	0.039519	0.039519	0	974149	308664	54659.8	0.020353	0.266098	1066300	2.38703e+09	6.14761e+08	0.27875	0.07179	#REF!	0.076927	1994-01-10
000559	2013	C36	0	0	0	0	0	6.10774e+08	8.87305e+06	6.19647e+08	6.19647e+08	8.87305e+06	8.87305e+06	6.19647e+08	6.19647e+08	9.74269e+09	0.0636012	0.0636012	0.000910739	0.000910739	0.0636012	0.0636012	0	1.10652e+06	337291	58574.4	0.110596	0.266057	1380000	2.60248e+09	1.33904e+09	0.267121	0.137441	#REF!	0.083891	1994-01-10
000559	2014	C36	0	0	0	2.96882e+08	0	3.44783e+08	8.37459e+06	6.5004e+08	6.5004e+08	3.05257e+08	3.05257e+08	6.5004e+08	6.5004e+08	1.19032e+10	0.0546107	0.0546107	0.025645	0.025645	0.0546107	0.0546107	0	1.22837e+06	348056	60259.5	0.061186	0.26599	1260000	2.7629e+09	1.35831e+09	0.232115	0.114114	#REF!	0.08809	1994-01-10
000559	2015	C36	0	0	0	2.96882e+08	0	4.69761e+08	7.87613e+06	7.74519e+08	7.74519e+08	3.04758e+08	3.04758e+08	7.74519e+08	7.74519e+08	1.27468e+10	0.0607617	0.0607617	0.0239085	0.0239085	0.0607617	0.0607617	0	1.39228e+06	400953	63216.6	0.041974	0.266673	1291000	2.89478e+09	1.21744e+09	0.227098	0.0955095	#REF!	0.078684	1994-01-10
000559	2016	C36	0	0	0	2.96882e+08	0	4.59842e+08	8.86413e+07	845365129	845365129	3.85523e+08	3.85523e+08	845365129	845365129	1.15177e+10	0.0733968	0.0733968	0.0334721	0.0334721	0.0733968	0.0733968	0	1.55007e+06	486557	68303.9	0.053155	0.266345	1390000	2.93487e+09	1.24819e+09	0.254813	0.108371	#REF!	0.080868	1994-01-10
000559	2017	C36	0	0		3.56882e+08		4.47774e+08	9.73242e+07	9.0198e+08	9.0198e+08	4.54206e+08	4.54206e+08	9.0198e+08	9.0198e+08	1.15294e+10	0.0782333	0.0782333	0.0393956	0.0393956	0.0782333	0.0782333	0	1.67677e+06	543790	70645.6	0.034158	0.320908	1511500	3.0341e+09	1.19078e+09	0.263163	0.103282	#REF!	0.079571	1994-01-10
000559	2018	C36	0	0		4.90215e+08		3.97935e+08	9.81898e+07	9.8634e+08	9.8634e+08	5.88405e+08	5.88405e+08	9.8634e+08	9.8634e+08	1.20484e+10	0.081865	0.081865	0.0488369	0.0488369	0.081865	0.081865	0	1.82674e+06	551686	73208.4	0.018633	0.320881	1555700	3.10087e+09	1.22259e+08	0.257368	0.0101474	#REF!	0.036659	1994-01-10
000559	2019	C36	0	0				3.28201e+08	9.0069e+07	4.1827e+08	4.1827e+08	9.0069e+07	9.0069e+07	4.1827e+08	4.1827e+08	1.20282e+10	0.0347741	0.0347741	0.00748816	0.00748816	0.0347741	0.0347741	0	1.98649e+06	576009	77189.5	-0.068735	0.321004	3161600	3.21917e+09	1.27646e+09	0.267636	0.106122	#REF!	0.043234	1994-01-10
000561	2009	C38	0	0		0	0	5.54174e+06	2.60514e+07	3.15931e+07	3.15931e+07	2.60514e+07	2.60514e+07	3.15931e+07	3.15931e+07	2.27783e+08	0.138698	0.138698	0.114369	0.114369	0.138698	0.138698	0	606225	220002	38246	0.011542	0.028621	238000	3.42566e+07	-9.92277e+07	0.150391	-0.435624	#REF!	0.250036	1994-05-09
000561	2010	C39	0	0		0	0	0	0	0	0	0	0	0	0	1.28275e+09	0	0	0	0	0	0	0	725852	266622	44628.2	10.4624	0.196	684300	1.31439e+08	1.01394e+08	0.102467	0.0790446	#REF!	0.248561	1994-05-09
000561	2011	C39	0	0		0	0	0	0	0	0	0	0	0	0	1.42977e+09	0	0	0	0	0	0	0	851591	289848	50748.5	0.140742	0.196093	1069000	1.48506e+08	5.11459e+07	0.103867	0.0357722	#REF!	0.237874	1994-05-09
000561	2012	C39	0	0	0	0	0	5.97282e+06	0	5.97282e+06	5.97282e+06	0	0	5.97282e+06	5.97282e+06	1.6232e+09	0.00367967	0.00367967	0	0	0.00367967	0.00367967	0	974149	308664	54659.8	-0.042905	0.195835	1341100	1.68014e+08	-4.90304e+07	0.103508	-0.0302061	#REF!	0.28439	1994-05-09
000561	2013	C39	0	0	0	0	0	0	0	0	0	0	0	0	0	1.66657e+09	0	0	0	0	0	0	0	1.10652e+06	337291	58574.4	-0.125599	0.195801	1421800	1.54215e+08	8.8801e+07	0.0925345	0.0532838	#REF!	0.332305	1994-05-09
000561	2014	C39	0	0	0	0	0	0	0	0	0	0	0	0	0	1.90592e+09	0	0	0	0	0	0	0	1.22837e+06	348056	60259.5	0.170112	0.196071	1494000	1.48038e+08	4.06374e+07	0.0776727	0.0213216	#REF!	0.308947	1994-05-09
000561	2015	C39	0	0	0	0	0	0	0	0	0	0	0	0	0	2.2664e+09	0	0	0	0	0	0	0	1.39228e+06	400953	63216.6	0.163124	0.196337	1534000	1.36563e+08	1.47489e+08	0.0602553	0.0650761	#REF!	0.274866	1994-05-09
000561	2016	C39	0	0						0	0	0	0	0	0	2.30846e+09	0	0	0	0	0	0	0	1.55007e+06	486557	68303.9	0.039025	0.19655	1833800	1.85909e+08	-2.86129e+07	0.0805336	-0.0123948	#REF!	0.289418	1994-05-09
000561	2017	C39	0	0						0	0	0	0	0	0	2.77605e+09	0	0	0	0	0	0	0	1.67677e+06	543790	70645.6	0.087227	0.190798	1873700	3.18016e+08	2.05728e+08	0.114557	0.0741081	#REF!	0.321556	1994-05-09
000561	2018	C39	0	0						0	0	0	0	0	0	2.9084e+09	0	0	0	0	0	0	0	1.82674e+06	551686	73208.4	0.005801	0.19004	1839200	2.79432e+08	8.79005e+07	0.0960776	0.0302229	#REF!	0.195535	1994-05-09
000561	2019	C39	0	0						0	0	0	0	0	0	3.22797e+09	0	0	0	0	0	0	0	1.98649e+06	576009	77189.5	0.09888	0.190109	1607500	2.45684e+08	2.38308e+08	0.076111	0.0738259	#REF!	0.156855	1994-05-09
000565	2009	C26	0	0	0	0	0	1.17046e+08	0	1.17046e+08	1.17046e+08	0	0	1.17046e+08	1.17046e+08	1.46671e+09	0.0798015	0.0798015	0	0	0.0798015	0.0798015	0	606225	220002	38246	0.032341	0.166043	333500	4.59958e+08	-1.00823e+08	0.313599	-0.0687409	#REF!	0.157218	1994-04-08
000565	2010	C26	0	0		0	0	1.54452e+08	0	1.54452e+08	1.54452e+08	0	0	1.54452e+08	1.54452e+08	1.4227e+09	0.108563	0.108563	0	0	0.108563	0.108563	0	725852	266622	44628.2	0.11344	0.164373	552500	4.50655e+08	-2.82001e+07	0.316761	-0.0198216	#REF!	0.241791	1994-04-08
000565	2011	C26	0	0		0	0	1.59485e+08	0	1.59485e+08	1.59485e+08	0	0	1.59485e+08	1.59485e+08	9.88529e+08	0.161336	0.161336	0	0	0.161336	0.161336	0	851591	289848	50748.5	0.148503	0.164468	678000	3.07783e+08	-8.5634e+07	0.311355	-0.0866277	#REF!	0.217168	1994-04-08
000565	2012	C26	0	0	0	0	0	1.82996e+08	0	1.82996e+08	1.82996e+08	0	0	1.82996e+08	1.82996e+08	1.04918e+09	0.174418	0.174418	0	0	0.174418	0.174418	0	974149	308664	54659.8	0.040122	0.164673	874655	2.30835e+08	6.4301e+07	0.220015	0.0612871	#REF!	0.183288	1994-04-08
000565	2013	C26	0	0	0	0	0	1.90792e+08	0	1.90792e+08	1.90792e+08	0	0	1.90792e+08	1.90792e+08	9.69478e+08	0.196799	0.196799	0	0	0.196799	0.196799	0	1.10652e+06	337291	58574.4	0.056138	0.164479	900900	2.29089e+08	1.10026e+07	0.236302	0.011349	#REF!	0.13949	1994-04-08
000565	2014	C26	0	0	0	4.51598e+07	0	1.52217e+08	0	1.97377e+08	1.97377e+08	4.51598e+07	4.51598e+07	1.97377e+08	1.97377e+08	9.53222e+08	0.207063	0.207063	0.047376	0.047376	0.207063	0.207063	0	1.22837e+06	348056	60259.5	0.004083	0.164844	939600	2.37763e+08	3.00956e+07	0.249431	0.0315725	#REF!	0.122693	1994-04-08
000565	2015	C26	0	0	0	6.79167e+07	0	1.82714e+08	0	2.5063e+08	2.5063e+08	6.79167e+07	6.79167e+07	2.5063e+08	2.5063e+08	1.06082e+09	0.236262	0.236262	0.0640229	0.0640229	0.236262	0.236262	0	1.39228e+06	400953	63216.6	0.172779	0.164472	1161100	2.33916e+08	1.59117e+07	0.220506	0.0149994	#REF!	0.15668	1994-04-08
000565	2016	C26	0	0	0	6.79754e+07	0	1.63909e+08	0	2.31885e+08	2.31885e+08	6.79754e+07	6.79754e+07	2.31885e+08	2.31885e+08	1.33267e+09	0.174001	0.174001	0.0510071	0.0510071	0.174001	0.174001	0	1.55007e+06	486557	68303.9	2.63591	0.164498	2020200	2.42925e+08	8.22337e+07	0.182285	0.0617062	#REF!	0.036042	1994-04-08
000565	2017	C26	0	0		1.27977e+08		3.03003e+08		4.3098e+08	4.3098e+08	1.27977e+08	1.27977e+08	4.3098e+08	4.3098e+08	1.57104e+09	0.274328	0.274328	0.0814601	0.0814601	0.274328	0.274328	0	1.67677e+06	543790	70645.6	0.530993	0.164543	2246100	2.51049e+08	5.40883e+07	0.159798	0.0344283	#REF!	0.022524	1994-04-08
000565	2018	C26	0	0		1.21646e+08		3.99351e+08		5.20997e+08	5.20997e+08	1.21646e+08	1.21646e+08	5.20997e+08	5.20997e+08	1.46873e+09	0.354727	0.354727	0.0828242	0.0828242	0.354727	0.354727	0	1.82674e+06	551686	73208.4	-0.825095	0.164532	1712500	2.19851e+08	2.49403e+07	0.149688	0.0169809	#REF!	0.115784	1994-04-08
000565	2019	C26	0	0				4.32252e+08		4.32252e+08	4.32252e+08	0	0	4.32252e+08	4.32252e+08	1.5388e+09	0.280902	0.280902	0	0	0.280902	0.280902	0	1.98649e+06	576009	77189.5	-0.250631	0.164535	1680000	2.07371e+08	1.28797e+07	0.134762	0.00836998	#REF!	0.17658	1994-04-08
000566	2009	C27	232994	0	0	0	0	4789705	0	5.0227e+06	4789705	0	232994	4789705	5.0227e+06	8.45062e+08	0.00594359	0.00566788	0.000275712	0	0.00594359	0.00566788	0.000275712	606225	220002	38246	0.337652	0.046679	464000	2.00706e+08	7.88378e+07	0.237505	0.0932923	#REF!	0.072105	1994-05-25
000566	2010	C27	3.51478e+06	0	0	0	0	24789705	0	2.83045e+07	24789705	0	3.51478e+06	24789705	2.83045e+07	1.07824e+09	0.0262506	0.0229908	0.00325973	0	0.0262506	0.0229908	0.00325973	725852	266622	44628.2	0.185583	0.046456	671600	2.69401e+08	5.16086e+07	0.249852	0.0478637	#REF!	0.08021	1994-05-25
000566	2011	C27	0	0	0	0	0	34789705	0	34789705	34789705	0	0	34789705	34789705	2.01976e+09	0.0172247	0.0172247	0	0	0.0172247	0.0172247	0	851591	289848	50748.5	0.177201	0.055006	746700	2.82482e+08	5.77764e+07	0.139859	0.0286056	#REF!	0.068149	1994-05-25
000566	2012	C27	20000000	0	98844550	1.57833e+08	0	4.71751e+07	0	2.25008e+08	2.05008e+08	2.56677e+08	2.76677e+08	3.03853e+08	3.23853e+08	2.76151e+09	0.08148	0.0742376	0.100191	0.0929482	0.117274	0.110031	0.00724241	974149	308664	54659.8	0.315912	0.055208	861800	3.44696e+08	2.36791e+06	0.124822	0.00085747	#REF!	0.091579	1994-05-25
000566	2013	C27	0	0	196937250	5.07601e+08	0	6.83397e+07	0	5.75941e+08	5.75941e+08	7.04539e+08	7.04539e+08	7.72878e+08	7.72878e+08	3.47192e+09	0.165886	0.165886	0.202925	0.202925	0.222609	0.222609	0	1.10652e+06	337291	58574.4	0.072215	0.055901	1051000	4.86236e+08	1.81805e+08	0.140048	0.0523645	#REF!	0.102654	1994-05-25
000566	2014	C27	0	0	254611000	3.52637e+07	0	8.43451e+07	0	1.19609e+08	1.19609e+08	2.89875e+08	2.89875e+08	3.7422e+08	3.7422e+08	3.67337e+09	0.032561	0.032561	0.0789124	0.0789124	0.101874	0.101874	0	1.22837e+06	348056	60259.5	0.318839	0.056571	924000	610720280	1.49832e+07	0.166256	0.00407887	#REF!	0.089165	1994-05-25
000566	2015	C27	0	0	2.34006e+08	4.40311e+08	0	1.59016e+08	0	5.99327e+08	5.99327e+08	6.74318e+08	6.74318e+08	8.33333e+08	8.33333e+08	4.8822e+09	0.122758	0.122758	0.138118	0.138118	0.170688	0.170688	0	1.39228e+06	400953	63216.6	0.223796	0.09243	1104000	9.00896e+08	1.416e+08	0.184527	0.0290033	#REF!	0.082729	1994-05-25
000566	2016	C27	5.03662e+07	0		5.12783e+08		2.4805e+08		8.11198e+08	7.60832e+08	5.12783e+08	5.63149e+08	7.60832e+08	8.11198e+08	9.60729e+09	0.0844357	0.0791932	0.0586168	0.0533743	0.0844357	0.0791932	0.0052425	1.55007e+06	486557	68303.9	-0.082046	0.120413	1104000	1.01506e+09	-1.7729e+07	0.105655	-0.00184537	#REF!	0.113996	1994-05-25
000566	2017	C27	2.93171e+08	0		1.33056e+09		3.88755e+08	1.67622e+07	2.02924e+09	1.73607e+09	1.34732e+09	1.64049e+09	1.73607e+09	2.02924e+09	1.05474e+10	0.192394	0.164598	0.155536	0.12774	0.192394	0.164598	0.0277957	1.67677e+06	543790	70645.6	0.20913	0.093481	1104000	1.11945e+09	5.26479e+08	0.106136	0.0499157	#REF!	0.113145	1994-05-25
000566	2018	C27	5.42714e+07	0		1.07769e+09		5.18483e+08	1.25095e+08	1.77554e+09	1.72127e+09	1.20278e+09	1.25706e+09	1.72127e+09	1.77554e+09	1.03364e+10	0.171775	0.166525	0.121614	0.116364	0.171775	0.166525	0.00525051	1.82674e+06	551686	73208.4	0.35475	0.082464	1177200	1.35839e+09	-5.08955e+08	0.131418	-0.0492391	#REF!	0.097861	1994-05-25
000566	2019	C27	1.54514e+09	0				5.17861e+08	1.22885e+08	2.18588e+09	6.40746e+08	1.22885e+08	1.66802e+09	6.40746e+08	2.18588e+09	1.07769e+10	0.20283	0.0594553	0.154777	0.0114026	0.20283	0.0594553	0.143375	1.98649e+06	576009	77189.5	-0.010713	0.051797	3759800	1.33198e+09	-1.95759e+08	0.123596	-0.0181646	#REF!	0.11516	1994-05-25
000568	2009	C15	0	0	0	0	0	1.70235e+09	0	1.70235e+09	1.70235e+09	0	0	1.70235e+09	1.70235e+09	5.98269e+09	0.284545	0.284545	0	0	0.284545	0.284545	0	606225	220002	38246	0.150602	0.101868	2487600	8.08131e+08	1.06736e+09	0.135078	0.178408	#REF!	0.066452	1994-05-09
000568	2010	C15	0	0		0	0	1.9841e+09	0	1.9841e+09	1.9841e+09	0	0	1.9841e+09	1.9841e+09	8.02627e+09	0.247201	0.247201	0	0	0.247201	0.247201	0	725852	266622	44628.2	0.228914	0.101723	3092800	8.545e+08	1.35128e+09	0.106463	0.168357	#REF!	0.072701	1994-05-09
000568	2011	C15	0	0		0	0	1.9972e+09	0	1.9972e+09	1.9972e+09	0	0	1.9972e+09	1.9972e+09	1.24772e+10	0.160067	0.160067	0	0	0.160067	0.160067	0	851591	289848	50748.5	0.569188	0.101932	3885000	1.01239e+09	3.97257e+09	0.0811391	0.318385	#REF!	0.059403	1994-05-09
000568	2012	C15	0	0	0	0	0	1.05201e+09	0	1.05201e+09	1.05201e+09	0	0	1.05201e+09	1.05201e+09	1.5573e+10	0.0675537	0.0675537	0	0	0.0675537	0.0675537	0	974149	308664	54659.8	0.3712	0.101472	3364700	9.97841e+08	4.78062e+09	0.0640751	0.306982	#REF!	0.046114	1994-05-09
000568	2013	C15	0	0	0	0	0	1.12116e+09	0	1.12116e+09	1.12116e+09	0	0	1.12116e+09	1.12116e+09	1.37343e+10	0.0816324	0.0816324	0	0	0.0816324	0.0816324	0	1.10652e+06	337291	58574.4	-0.097369	0.100692	3416700	1.11132e+09	1.22659e+09	0.0809158	0.0893086	#REF!	0.039609	1994-05-09
000568	2014	C15	0	0	0	6.19759e+07	0	1.22215e+09	0	1.28413e+09	1.28413e+09	6.19759e+07	6.19759e+07	1.28413e+09	1.28413e+09	1.31708e+10	0.0974981	0.0974981	0.00470555	0.00470555	0.0974981	0.0974981	0	1.22837e+06	348056	60259.5	-0.486782	0.124109	2733300	1.08649e+09	1.30711e+09	0.0824924	0.0992429	#REF!	0.08697	1994-05-09
000568	2015	C15	0	0	0	3.78279e+08	0	1.52291e+09	0	1.90119e+09	1.90119e+09	3.78279e+08	3.78279e+08	1.90119e+09	1.90119e+09	1.31817e+10	0.14423	0.14423	0.0286974	0.0286974	0.14423	0.14423	0	1.39228e+06	400953	63216.6	0.28892	0.129634	1875600	1.11053e+09	1.52791e+08	0.0842478	0.0115912	#REF!	0.063602	1994-05-09
000568	2016	C15	0	0		3.2236e+08		1.71215e+09		2.03451e+09	2.03451e+09	3.2236e+08	3.2236e+08	2.03451e+09	2.03451e+09	1.3674e+10	0.148787	0.148787	0.0235746	0.0235746	0.148787	0.148787	0	1.55007e+06	486557	68303.9	0.20345	0.147845	2759600	1.17879e+09	2.62509e+09	0.0862063	0.191976	#REF!	0.065497	1994-05-09
000568	2017	C15	0	0		3.22574e+08		1.82489e+09		2.14747e+09	2.14747e+09	3.22574e+08	3.22574e+08	2.14747e+09	2.14747e+09	1.97558e+10	0.108701	0.108701	0.0163281	0.0163281	0.108701	0.108701	0	1.67677e+06	543790	70645.6	0.251791	0.130885	3157800	1.12989e+09	3.69341e+09	0.0571932	0.186953	#REF!	0.054782	1994-05-09
000568	2018	C15	0	0		2.75819e+08		2.0911e+09		2.36692e+09	2.36692e+09	2.75819e+08	2.75819e+08	2.36692e+09	2.36692e+09	2.26049e+10	0.104708	0.104708	0.0122017	0.0122017	0.104708	0.104708	0	1.82674e+06	551686	73208.4	0.255953	0.132005	1680000	1.02967e+09	4.29792e+09	0.0455505	0.190132	#REF!	0.055337	1994-05-09
000568	2019	C15	0	0				2.23072e+09		2.23072e+09	2.23072e+09	0	0	2.23072e+09	2.23072e+09	2.892e+10	0.0771343	0.0771343	0	0	0.0771343	0.0771343	0	1.98649e+06	576009	77189.5	0.211518	0.13162	1960000	1.51887e+09	4.84162e+09	0.0525196	0.167414	#REF!	0.052409	1994-05-09
000576	2009	C13	0	0		0	0	1.20186e+07	3.50506e+07	4.70692e+07	4.70692e+07	3.50506e+07	3.50506e+07	4.70692e+07	4.70692e+07	7.73203e+08	0.0608756	0.0608756	0.0453317	0.0453317	0.0608756	0.0608756	0	606225	220002	38246	-0.245395	0.03985	369748	3.79148e+08	1.2675e+08	0.49036	0.163928	#REF!	0.1471	1994-09-07
000576	2010	S90	0	0		0	0	1.08282e+07	3.18951e+07	4.27233e+07	4.27233e+07	3.18951e+07	3.18951e+07	4.27233e+07	4.27233e+07	7.01714e+08	0.0608843	0.0608843	0.0454532	0.0454532	0.0608843	0.0608843	0	725852	266622	44628.2	-0.190097	0.040077	393660	3.43303e+08	-3.38358e+07	0.489236	-0.0482189	#REF!	0.160646	1994-09-07
000576	2011	S90	0	0		0	0	2.73126e+06	2.06207e+07	2.3352e+07	2.3352e+07	2.06207e+07	2.06207e+07	2.3352e+07	2.3352e+07	9.11891e+08	0.0256083	0.0256083	0.0226132	0.0226132	0.0256083	0.0256083	0	851591	289848	50748.5	-0.015368	0.039639	897565	3.12543e+08	-3.62245e+07	0.342742	-0.0397246	#REF!	0.676417	1994-09-07
000576	2012	C22	0	0	0	0	0	2.72391e+06	1.77698e+07	2.04937e+07	2.04937e+07	1.77698e+07	1.77698e+07	2.04937e+07	2.04937e+07	9.19914e+08	0.0222778	0.0222778	0.0193168	0.0193168	0.0222778	0.0222778	0	974149	308664	54659.8	0.210808	0.039451	1170300	9.24421e+07	-9.41992e+07	0.10049	-0.1024	#REF!	0.048405	1994-09-07
000576	2013	C22	0	0	0	0	0	2.60038e+06	1.49092e+07	1.75096e+07	1.75096e+07	1.49092e+07	1.49092e+07	1.75096e+07	1.75096e+07	1.4768e+09	0.0118564	0.0118564	0.0100956	0.0100956	0.0118564	0.0118564	0	1.10652e+06	337291	58574.4	-0.038224	0.173405	1082500	1.09583e+08	-8.00783e+07	0.074203	-0.0542241	#REF!	0.05656	1994-09-07
000576	2014	C22	0	0	0	2200000	0	392075	1.63122e+07	1.89043e+07	1.89043e+07	1.85122e+07	1.85122e+07	1.89043e+07	1.89043e+07	1.45624e+09	0.0129816	0.0129816	0.0127123	0.0127123	0.0129816	0.0129816	0	1.22837e+06	348056	60259.5	0.055392	0.176978	1220000	6.31216e+08	-3.61861e+07	0.433456	-0.024849	#REF!	0.076564	1994-09-07
000576	2015	C22	0	0	0	2200000	0	339616	2.78918e+07	3.04314e+07	3.04314e+07	3.00918e+07	3.00918e+07	3.04314e+07	3.04314e+07	1.95811e+09	0.0155412	0.0155412	0.0153678	0.0153678	0.0155412	0.0155412	0	1.39228e+06	400953	63216.6	-0.163752	0.17737	1390000	6.48883e+08	-6.87284e+07	0.331383	-0.0350994	#REF!	0.139508	1994-09-07
000576	2016	C22	0	0	0	2200000	0	338788	2.71826e+07	2.97214e+07	2.97214e+07	2.93826e+07	2.93826e+07	2.97214e+07	2.97214e+07	1.57649e+09	0.018853	0.018853	0.0186381	0.0186381	0.018853	0.018853	0	1.55007e+06	486557	68303.9	0.188519	0.17799	1390000	6.39116e+08	1.26251e+06	0.405405	0.000800841	#REF!	0.117682	1994-09-07
000576	2017	C22	3.23195e+07	0		200000		338592	5.00823e+07	8.29404e+07	5.06209e+07	5.02823e+07	8.26018e+07	5.06209e+07	8.29404e+07	1.20967e+09	0.0685645	0.0418469	0.0682846	0.041567	0.0685645	0.0418469	0.0267176	1.67677e+06	543790	70645.6	0.003734	0.176583	1390000	2.70299e+08	-5.2969e+06	0.223449	-0.0043788	#REF!	0.111745	1994-09-07
000576	2018	C22	6.69305e+07	0				6.10474e+07	2.35723e+07	1.5155e+08	8.46197e+07	2.35723e+07	9.05027e+07	8.46197e+07	1.5155e+08	1.66557e+09	0.0909901	0.0508054	0.0543375	0.0141527	0.0909901	0.0508054	0.0401848	1.82674e+06	551686	73208.4	-0.138489	0.173371	1390000	6.95497e+07	3.2831e+08	0.0417574	0.197116	#REF!	0.137492	1994-09-07
000576	2019	C22	8.93716e+07	0				2.00772e+07	2.72047e+07	1.36654e+08	4.72819e+07	2.72047e+07	1.16576e+08	4.72819e+07	1.36654e+08	1.58564e+09	0.0861822	0.0298189	0.0735203	0.017157	0.0861822	0.0298189	0.0563633	1.98649e+06	576009	77189.5	0.20862	0.174121	1910000	6.01759e+07	-3.29535e+06	0.0379506	-0.00207825	#REF!	0.090879	1994-09-07
000581	2009	C34	0	0	0	0	0	1.34781e+09	480227	1.34829e+09	1.34829e+09	480227	480227	1.34829e+09	1.34829e+09	5.03587e+09	0.267737	0.267737	9.53612e-05	9.53612e-05	0.267737	0.267737	0	606225	220002	38246	0.015602	0.033136	1150000	1.15272e+09	2.15893e+08	0.228902	0.042871	#REF!	0.103581	1998-09-24
000581	2010	C34	0	0		0	0	1.89211e+09	4.96588e+06	1.89708e+09	1.89708e+09	4.96588e+06	4.96588e+06	1.89708e+09	1.89708e+09	6.76162e+09	0.280565	0.280565	0.000734421	0.000734421	0.280565	0.280565	0	725852	266622	44628.2	0.743552	0.033892	1450000	1.11007e+09	5.36172e+08	0.164172	0.0792963	#REF!	0.085114	1998-09-24
000581	2011	C34	0	0		0	0	1.78648e+09	4.35221e+06	1.79083e+09	1.79083e+09	4.35221e+06	4.35221e+06	1.79083e+09	1.79083e+09	7.92922e+09	0.225853	0.225853	0.000548883	0.000548883	0.225853	0.225853	0	851591	289848	50748.5	0.098097	0.034051	1640000	1.35751e+09	3.26269e+08	0.171203	0.0411477	#REF!	0.072556	1998-09-24
000581	2012	C36	0	0	0	368629600	649000000	2.08934e+09	3.88135e+06	3.11085e+09	3.11085e+09	1.02151e+09	1.02151e+09	3.11085e+09	3.11085e+09	1.1056e+10	0.281372	0.281372	0.0923945	0.0923945	0.281372	0.281372	0	974149	308664	54659.8	-0.14968	0.060994	1540000	1.40481e+09	1.16576e+09	0.127063	0.105442	#REF!	0.088638	1998-09-24
000581	2013	C36	0	0	0	487949400	400000000	2.51956e+09	3.42436e+06	3.41093e+09	3.41093e+09	8.91374e+08	8.91374e+08	3.41093e+09	3.41093e+09	1.30742e+10	0.26089	0.26089	0.0681779	0.0681779	0.26089	0.26089	0	1.10652e+06	337291	58574.4	0.114455	0.060346	1640000	1.47104e+09	8.03958e+08	0.112514	0.0614918	#REF!	0.099885	1998-09-24
000581	2014	C36	0	0	0	844536400	0	3.31499e+09	2.14189e+07	4.18094e+09	4.18094e+09	8.65955e+08	8.65955e+08	4.18094e+09	4.18094e+09	1.44886e+10	0.288568	0.288568	0.0597681	0.0597681	0.288568	0.288568	0	1.22837e+06	348056	60259.5	0.136899	0.060413	1941000	1.34975e+09	8.899e+08	0.0931592	0.0614207	#REF!	0.102085	1998-09-24
000581	2015	C36	0	0	0	694398661	0	3.28358e+09	2.02331e+07	3.99822e+09	3.99822e+09	7.14632e+08	7.14632e+08	3.99822e+09	3.99822e+09	1.57041e+10	0.254597	0.254597	0.0455061	0.0455061	0.254597	0.254597	0	1.39228e+06	400953	63216.6	-0.096442	0.062596	1910000	2.32063e+09	5.42046e+08	0.147772	0.0345162	#REF!	0.138381	1998-09-24
000581	2016	C36	0	0		695235461		3.42103e+09	2.51135e+07	4.14138e+09	4.14138e+09	7.20349e+08	7.20349e+08	4.14138e+09	4.14138e+09	1.72638e+10	0.239888	0.239888	0.041726	0.041726	0.239888	0.239888	0	1.55007e+06	486557	68303.9	0.118617	0.062555	2070000	2.44784e+09	5.27344e+08	0.141791	0.0305463	#REF!	0.124157	1998-09-24
000581	2017	C36	0	0		588142869		4.14006e+09	2.35448e+07	4.75175e+09	4.75175e+09	6.11688e+08	6.11688e+08	4.75175e+09	4.75175e+09	2.0231e+10	0.234875	0.234875	0.0302352	0.0302352	0.234875	0.234875	0	1.67677e+06	543790	70645.6	0.40397	0.061697	2240000	2.58487e+09	9.57698e+08	0.127768	0.0473381	#REF!	0.103225	1998-09-24
000581	2018	C36	0	0		2.55975e+08		4.97677e+09	2.19061e+07	5.25466e+09	5.25466e+09	2.77881e+08	2.77881e+08	5.25466e+09	5.25466e+09	2.0892e+10	0.251515	0.251515	0.0133008	0.0133008	0.251515	0.251515	0	1.82674e+06	551686	73208.4	-0.032782	0.063572	2300000	2.70737e+09	8.74382e+08	0.129589	0.0418524	#REF!	0.067075	1998-09-24
000581	2019	C36	3.94089e+09	0				5.32241e+09	2.24105e+07	9.2857e+09	5.34482e+09	2.24105e+07	3.9633e+09	5.34482e+09	9.2857e+09	2.39583e+10	0.387577	0.223088	0.165424	0.000935395	0.387577	0.223088	0.164489	1.98649e+06	576009	77189.5	0.007187	0.064533	2400000	2.84518e+09	1.04867e+09	0.118755	0.0437705	#REF!	0.058516	1998-09-24
000586	2009	F52	0	0	0	0	0	4.42387e+07	0	4.42387e+07	4.42387e+07	0	0	4.42387e+07	4.42387e+07	5.15928e+08	0.085746	0.085746	0	0	0.085746	0.085746	0	606225	220002	38246	-0.098199	0.04647	330400	7.82176e+07	3.99424e+07	0.151606	0.0774187	#REF!	0.056292	1995-12-20
000586	2010	I63	0	0		0	0	4.76438e+07	0	4.76438e+07	4.76438e+07	0	0	4.76438e+07	4.76438e+07	5.29036e+08	0.0900577	0.0900577	0	0	0.0900577	0.0900577	0	725852	266622	44628.2	0.052713	0.046266	401100	6.2756e+07	2.83364e+07	0.118623	0.0535622	#REF!	0.065049	1995-12-20
000586	2011	I63	0	0	0	0	0	5.36093e+07	0	5.36093e+07	5.36093e+07	0	0	5.36093e+07	5.36093e+07	5.18821e+08	0.103329	0.103329	0	0	0.103329	0.103329	0	851591	289848	50748.5	0.227503	0.045776	462000	5.29781e+07	2.20056e+07	0.102112	0.0424146	#REF!	0.052679	1995-12-20
000586	2012	C39	0	0	0	0	0	5.99653e+07	0	5.99653e+07	5.99653e+07	0	0	5.99653e+07	5.99653e+07	5.14155e+08	0.116629	0.116629	0	0	0.116629	0.116629	0	974149	308664	54659.8	-0.087267	0.045776	610000	4.69963e+07	2.62944e+07	0.091405	0.0511409	#REF!	0.055654	1995-12-20
000586	2013	C39	0	0	0	0	0	1.41028e+07	0	1.41028e+07	1.41028e+07	0	0	1.41028e+07	1.41028e+07	4.89473e+08	0.0288123	0.0288123	0	0	0.0288123	0.0288123	0	1.10652e+06	337291	58574.4	-0.06	0.04738	569900	4.13353e+07	1.52453e+07	0.0844487	0.0311464	#REF!	0.059147	1995-12-20
000586	2014	C39	0	0	0	0	0	1.51749e+07	0	1.51749e+07	1.51749e+07	0	0	1.51749e+07	1.51749e+07	5.37574e+08	0.0282285	0.0282285	0	0	0.0282285	0.0282285	0	1.22837e+06	348056	60259.5	0.151457	0.047088	627000	3.75196e+07	2.33631e+07	0.0697942	0.0434602	#REF!	0.068656	1995-12-20
000586	2015	C39	0	0	0	0	0	1.45295e+07	0	1.45295e+07	1.45295e+07	0	0	1.45295e+07	1.45295e+07	5.30457e+08	0.0273906	0.0273906	0	0	0.0273906	0.0273906	0	1.39228e+06	400953	63216.6	-0.084093	0.049638	650000	3.47306e+07	-2.48574e+07	0.0654731	-0.0468604	#REF!	0.074369	1995-12-20
000586	2016	C39	0	0				1.55664e+07		1.55664e+07	1.55664e+07	0	0	1.55664e+07	1.55664e+07	5.51545e+08	0.0282232	0.0282232	0	0	0.0282232	0.0282232	0	1.55007e+06	486557	68303.9	0.046038	0.050588	1416700	3.27911e+07	-3.39898e+06	0.0594531	-0.00616264	#REF!	0.078161	1995-12-20
000586	2017	C39	0	0				1.32948e+07		1.32948e+07	1.32948e+07	0	0	1.32948e+07	1.32948e+07	5.60682e+08	0.0237119	0.0237119	0	0	0.0237119	0.0237119	0	1.67677e+06	543790	70645.6	-0.142082	0.053797	1835000	3.70995e+07	-2.83092e+07	0.0661686	-0.0504907	#REF!	0.095166	1995-12-20
000586	2018	C39	0	0				9.78685e+06		9.78685e+06	9.78685e+06	0	0	9.78685e+06	9.78685e+06	5.99393e+08	0.0163279	0.0163279	0	0	0.0163279	0.0163279	0	1.82674e+06	551686	73208.4	0.093185	0.051976	1885600	4.50241e+07	-3.95702e+06	0.0751162	-0.00660171	#REF!	0.061881	1995-12-20
000586	2019	C39	0	0						0	0	0	0	0	0	6.25194e+08	0	0	0	0	0	0	0	1.98649e+06	576009	77189.5	0.017723	0.056328	1813500	4.60227e+07	-1.48379e+07	0.0736135	-0.0237333	#REF!	0.057327	1995-12-20
000589	2009	C29	0	0		0	0	1.53864e+07	0	1.53864e+07	1.53864e+07	0	0	1.53864e+07	1.53864e+07	4.33547e+09	0.00354895	0.00354895	0	0	0.00354895	0.00354895	0	606225	220002	38246	0.083093	0.111923	1063100	1.93782e+09	3.84284e+08	0.44697	0.0886373	#REF!	0.045476	1996-03-08
000589	2010	C29	0	0		0	0	1.47374e+07	1.06964e+06	1.58071e+07	1.58071e+07	1.06964e+06	1.06964e+06	1.58071e+07	1.58071e+07	5.4788e+09	0.00288513	0.00288513	0.000195233	0.000195233	0.00288513	0.00288513	0	725852	266622	44628.2	0.314378	0.111307	1072000	1.85344e+09	-3.30944e+08	0.338294	-0.0604045	#REF!	0.036181	1996-03-08
000589	2011	C29	0	0		0	1.00583e+08	2.00416e+08	1.00385e+06	3.02003e+08	3.02003e+08	1.01587e+08	1.01587e+08	3.02003e+08	3.02003e+08	7.06261e+09	0.0427608	0.0427608	0.0143838	0.0143838	0.0427608	0.0427608	0	851591	289848	50748.5	0.210298	0.114564	1007800	1.81806e+09	-4.07243e+08	0.25742	-0.0576618	#REF!	0.035517	1996-03-08
000589	2012	C29	0	0	0	0	0	193900000	0	193900000	193900000	0	0	193900000	193900000	6.73527e+09	0.0287888	0.0287888	0	0	0.0287888	0.0287888	0	974149	308664	54659.8	-0.124681	0.114815	1018275	2.12618e+09	1.07766e+09	0.315678	0.160003	#REF!	0.044716	1996-03-08
000589	2013	C29	0	0	0	193900000	0	0	0	193900000	193900000	193900000	193900000	193900000	193900000	7.57153e+09	0.0256091	0.0256091	0.0256091	0.0256091	0.0256091	0.0256091	0	1.10652e+06	337291	58574.4	-0.018029	0.114539	1021700	2.02861e+09	1.59146e+08	0.267926	0.021019	#REF!	0.053781	1996-03-08
000589	2014	C29	0	0	0	193900000	0	0	0	193900000	193900000	193900000	193900000	193900000	193900000	9.73039e+09	0.0199273	0.0199273	0.0199273	0.0199273	0.0199273	0.0199273	0	1.22837e+06	348056	60259.5	-0.141129	0.082249	1202400	3.08232e+09	9.71399e+08	0.316773	0.0998314	#REF!	0.068298	1996-03-08
000589	2015	C29	0	0	0	414400000	0	0	0	414400000	414400000	414400000	414400000	414400000	414400000	1.11757e+10	0.0370803	0.0370803	0.0370803	0.0370803	0.0370803	0.0370803	0	1.39228e+06	400953	63216.6	-0.14919	0.064266	1082000	3.44668e+09	5.7912e+08	0.308407	0.0518195	#REF!	0.077956	1996-03-08
000589	2016	C29	0	0		502014000				502014000	502014000	502014000	502014000	502014000	502014000	1.04283e+10	0.0481397	0.0481397	0.0481397	0.0481397	0.0481397	0.0481397	0	1.55007e+06	486557	68303.9	0.18038	0.064277	1083300	3.78159e+09	2.22405e+08	0.362628	0.0213271	#REF!	0.063509	1996-03-08
000589	2017	C29	0	0		589085400				589085400	589085400	589085400	589085400	589085400	589085400	9.71543e+09	0.060634	0.060634	0.060634	0.060634	0.060634	0.060634	0	1.67677e+06	543790	70645.6	0.245614	0.064284	893400	3.71351e+09	2.26301e+08	0.382227	0.023293	#REF!	0.056815	1996-03-08
000589	2018	C29	0	0		573407400				573407400	573407400	573407400	573407400	573407400	573407400	1.04813e+10	0.0547076	0.0547076	0.0547076	0.0547076	0.0547076	0.0547076	0	1.82674e+06	551686	73208.4	-0.019295	0.064296	1072200	3.81245e+09	7.33204e+08	0.363738	0.0699535	#REF!	0.035832	1996-03-08
000589	2019	C29	0	0						0	0	0	0	0	0	1.0521e+10	0	0	0	0	0	0	0	1.98649e+06	576009	77189.5	-0.053768	0.0643	1214400	3.30503e+09	1.75189e+09	0.314135	0.166513	#REF!	0.048462	1996-03-08
000590	2009	C27	0	0	0	961500	0	3.42247e+07	0	3.51862e+07	3.51862e+07	961500	961500	3.51862e+07	3.51862e+07	5.16335e+08	0.0681462	0.0681462	0.00186216	0.00186216	0.0681462	0.0681462	0	606225	220002	38246	0.158582	0.062877	720000	1.24631e+08	3.41437e+07	0.241375	0.066127	#REF!	0.192701	1996-01-19
000590	2010	C27	0	0		819000	0	4.01946e+07	0	4.10136e+07	4.10136e+07	819000	819000	4.10136e+07	4.10136e+07	5.68726e+08	0.0721149	0.0721149	0.00144006	0.00144006	0.0721149	0.0721149	0	725852	266622	44628.2	0.136944	0.064902	720000	1.31603e+08	8.49782e+07	0.231399	0.149418	#REF!	0.195114	1996-01-19
000590	2011	C27	0	0		576000	0	5.95595e+07	0	6.01355e+07	6.01355e+07	576000	576000	6.01355e+07	6.01355e+07	6.02454e+08	0.0998176	0.0998176	0.00095609	0.00095609	0.0998176	0.0998176	0	851591	289848	50748.5	0.102314	0.063354	780000	1.68547e+08	3.08662e+07	0.279768	0.0512342	#REF!	0.180325	1996-01-19
000590	2012	C27	0	0	0	558000	0	2000000	0	2558000	2558000	558000	558000	2558000	2558000	7.04018e+08	0.00363343	0.00363343	0.000792594	0.000792594	0.00363343	0.00363343	0	974149	308664	54659.8	0.057966	0.063111	780000	1.63993e+08	1.97461e+07	0.232939	0.0280477	#REF!	0.184168	1996-01-19
000590	2013	C27	0	0	0	619500	0	2000000	0	2619500	2619500	619500	619500	2619500	2619500	5.52562e+08	0.00474065	0.00474065	0.00112114	0.00112114	0.00474065	0.00474065	0	1.10652e+06	337291	58574.4	-0.29558	0.064581	825000	1.22311e+08	4.12216e+06	0.221352	0.00746009	#REF!	0.458255	1996-01-19
000590	2014	C27	0	0	0	1087500	0	0	0	1087500	1087500	1087500	1087500	1087500	1087500	5.86821e+08	0.00185321	0.00185321	0.00185321	0.00185321	0.00185321	0.00185321	0	1.22837e+06	348056	60259.5	-0.206557	0.065798	856200	1.39058e+08	-5.09081e+07	0.236969	-0.0867524	#REF!	0.545371	1996-01-19
000590	2015	C27	0	0	0	0	0	0	0	0	0	0	0	0	0	5.87435e+08	0	0	0	0	0	0	0	1.39228e+06	400953	63216.6	0.450948	0.065706	980000	1.46045e+08	-6.056e+07	0.248615	-0.103092	#REF!	0.261057	1996-01-19
000590	2016	C27	0	0						0	0	0	0	0	0	6.30679e+08	0	0	0	0	0	0	0	1.55007e+06	486557	68303.9	0.076992	0.06524	980000	1.42633e+08	-3.25139e+07	0.226158	-0.0515537	#REF!	0.214091	1996-01-19
000590	2017	C27	0	0				1.58345e+06	1.31525e+07	1.47359e+07	1.47359e+07	1.31525e+07	1.31525e+07	1.47359e+07	1.47359e+07	8.73736e+08	0.0168654	0.0168654	0.0150532	0.0150532	0.0168654	0.0168654	0	1.67677e+06	543790	70645.6	0.082318	0.110586	1218800	1.6134e+08	-8.91442e+07	0.184655	-0.102026	#REF!	0.201514	1996-01-19
000590	2018	C27	0	0					1.45446e+07	1.45446e+07	1.45446e+07	1.45446e+07	1.45446e+07	1.45446e+07	1.45446e+07	8.16599e+08	0.0178112	0.0178112	0.0178112	0.0178112	0.0178112	0.0178112	0	1.82674e+06	551686	73208.4	-0.459127	0.112421	1030000	1.52495e+08	654237	0.186744	0.000801174	#REF!	0.354151	1996-01-19
000590	2019	C27	0	0					1.45295e+07	1.45295e+07	1.45295e+07	1.45295e+07	1.45295e+07	1.45295e+07	1.45295e+07	8.46744e+08	0.0171592	0.0171592	0.0171592	0.0171592	0.0171592	0.0171592	0	1.98649e+06	576009	77189.5	0.695456	0.112355	1210000	143418579	2.92084e+07	0.169376	0.034495	#REF!	0.207641	1996-01-19
000592	2009	A02	0	0	0	0	0	3.06961e+07	1.46678e+08	1.77374e+08	1.77374e+08	1.46678e+08	1.46678e+08	1.77374e+08	1.77374e+08	1.07286e+09	0.165328	0.165328	0.136717	0.136717	0.165328	0.165328	0	606225	220002	38246	0.139038	0.303913	1002400	1.09148e+08	5.10509e+07	0.101736	0.047584	#REF!	0.081939	1996-03-27
000592	2010	A02	0	0	36038250	0	0	2.62144e+07	1.42947e+08	1.69162e+08	1.69162e+08	1.78985e+08	1.78985e+08	2.052e+08	2.052e+08	1.9269e+09	0.0877895	0.0877895	0.0928878	0.0928878	0.106492	0.106492	0	725852	266622	44628.2	0.545054	0.24138	1002400	2.68677e+08	-9.60521e+07	0.139435	-0.049848	#REF!	0.0872	1996-03-27
000592	2011	A02	0	0	56768730	0	0	4.15615e+07	1.20619e+08	1.62181e+08	1.62181e+08	1.77388e+08	1.77388e+08	2.18949e+08	2.18949e+08	1.8226e+09	0.088983	0.088983	0.0973267	0.0973267	0.12013	0.12013	0	851591	289848	50748.5	0.380061	0.206706	792000	2.71908e+08	-4.57344e+07	0.149187	-0.0250929	#REF!	0.0837	1996-03-27
000592	2012	A02	0	0	0	0	0	4.13067e+07	1.17387e+08	1.58694e+08	1.58694e+08	1.17387e+08	1.17387e+08	1.58694e+08	1.58694e+08	1.82524e+09	0.0869441	0.0869441	0.0643133	0.0643133	0.0869441	0.0869441	0	974149	308664	54659.8	0.056165	0.129704	880000	2.37284e+08	7.88049e+07	0.130002	0.0431751	#REF!	0.081184	1996-03-27
000592	2013	A02	0	0	0	15660000	0	6.08414e+07	1.14155e+08	1.90657e+08	1.90657e+08	1.29815e+08	1.29815e+08	1.90657e+08	1.90657e+08	1.8269e+09	0.104361	0.104361	0.0710575	0.0710575	0.104361	0.104361	0	1.10652e+06	337291	58574.4	0.179538	0.113284	880000	2.64108e+08	-7.02404e+07	0.144566	-0.0384478	#REF!	0.069629	1996-03-27
000592	2014	A02	0	0	0	15660000	0	6.20225e+07	1.08296e+08	1.85978e+08	1.85978e+08	1.23956e+08	1.23956e+08	1.85978e+08	1.85978e+08	2.14536e+09	0.0866888	0.0866888	0.0577787	0.0577787	0.0866888	0.0866888	0	1.22837e+06	348056	60259.5	0.008036	0.129625	1042500	2.46565e+08	-8.88121e+06	0.11493	-0.00413974	#REF!	0.062533	1996-03-27
000592	2015	A02	0	0	0	15660000	0	7.26979e+07	1.0514e+08	1.93498e+08	1.93498e+08	1.208e+08	1.208e+08	1.93498e+08	1.93498e+08	3.7979e+09	0.0509488	0.0509488	0.0318072	0.0318072	0.0509488	0.0509488	0	1.39228e+06	400953	63216.6	0.113822	0.100244	1212300	2.33591e+08	-2.15521e+08	0.0615054	-0.0567475	#REF!	0.061054	1996-03-27
000592	2016	A02	0	0		15660000		7.64479e+07	4.8376e+08	5.75868e+08	5.75868e+08	4.9942e+08	4.9942e+08	5.75868e+08	5.75868e+08	4.17057e+09	0.138079	0.138079	0.119749	0.119749	0.138079	0.138079	0	1.55007e+06	486557	68303.9	-0.183715	0.077563	1219300	2.23694e+08	-3.69869e+07	0.0536364	-0.00886853	#REF!	0.080101	1996-03-27
000592	2017	A02	0	0		15660000		6.76426e+07	4.94391e+08	5.77693e+08	5.77693e+08	5.10051e+08	5.10051e+08	5.77693e+08	5.77693e+08	4.34482e+09	0.132961	0.132961	0.117393	0.117393	0.132961	0.132961	0	1.67677e+06	543790	70645.6	0.079057	0.077637	1198300	2.07398e+08	2.40543e+07	0.0477346	0.00553631	#REF!	0.094797	1996-03-27
000592	2018	A02	0	0		28660000		7.0268e+07	1.29787e+08	2.28715e+08	2.28715e+08	1.58447e+08	1.58447e+08	2.28715e+08	2.28715e+08	4.30377e+09	0.0531428	0.0531428	0.0368158	0.0368158	0.0531428	0.0531428	0	1.82674e+06	551686	73208.4	0.102596	0.080267	2447500	3.35043e+08	-6.39447e+08	0.0778488	-0.148578	#REF!	0.089435	1996-03-27
000592	2019	A02	2.94282e+08	0				6.62114e+07	1.308e+08	4.91294e+08	1.97012e+08	1.308e+08	4.25083e+08	1.97012e+08	4.91294e+08	4.25102e+09	0.115571	0.0463446	0.0999956	0.0307692	0.115571	0.0463446	0.0692263	1.98649e+06	576009	77189.5	0.033106	0.065065	1947200	3.479e+08	3.53011e+08	0.0818393	0.0830416	#REF!	0.07745	1996-03-27
000597	2009	C27	0	0	0	0	0	6.38095e+06	0	6.38095e+06	6.38095e+06	0	0	6.38095e+06	6.38095e+06	6.07893e+09	0.00104968	0.00104968	0	0	0.00104968	0.00104968	0	606225	220002	38246	0.104954	0.267353	1334200	1.42064e+09	6.15906e+08	0.2337	0.101318	#REF!	0.080305	1996-05-23
000597	2010	C27	0	0		0	0	4.55544e+06	0	4.55544e+06	4.55544e+06	0	0	4.55544e+06	4.55544e+06	5.60536e+09	0.000812694	0.000812694	0	0	0.000812694	0.000812694	0	725852	266622	44628.2	-0.052076	0.142449	1396400	1.49091e+09	2.55963e+08	0.265979	0.0456639	#REF!	0.10199	1996-05-23
000597	2011	C27	0	0		0	0	3.69213e+06	0	3.69213e+06	3.69213e+06	0	0	3.69213e+06	3.69213e+06	5.87237e+09	0.000628729	0.000628729	0	0	0.000628729	0.000628729	0	851591	289848	50748.5	-0.195835	0.143	1248600	1.47936e+09	-2.33322e+08	0.251919	-0.0397321	#REF!	0.172978	1996-05-23
000597	2012	C27	0	0	0	0	0	1600000	0	1600000	1600000	0	0	1600000	1600000	5.99328e+09	0.000266966	0.000266966	0	0	0.000266966	0.000266966	0	974149	308664	54659.8	-0.004601	0.097539	500000	1.37734e+09	8.609e+07	0.229814	0.0143644	#REF!	0.146995	1996-05-23
000597	2013	C27	0	0	0	0	0	1600000	0	1600000	1600000	0	0	1600000	1600000	7.5546e+09	0.000211792	0.000211792	0	0	0.000211792	0.000211792	0	1.10652e+06	337291	58574.4	0.001469	0.097586	1320700	1.54718e+09	-2.66385e+08	0.2048	-0.0352613	#REF!	0.156723	1996-05-23
000597	2014	C27	0	0	0	1600000	0	0	0	1600000	1600000	1600000	1600000	1600000	1600000	8.57287e+09	0.000186635	0.000186635	0.000186635	0.000186635	0.000186635	0.000186635	0	1.22837e+06	348056	60259.5	0.11955	0.073125	1074400	1.73732e+09	4.6991e+07	0.202654	0.00548136	#REF!	0.11842	1996-05-23
000597	2015	C27	0	0	0	1600000	0	0	0	1600000	1600000	1600000	1600000	1600000	1600000	8.69263e+09	0.000184064	0.000184064	0.000184064	0.000184064	0.000184064	0.000184064	0	1.39228e+06	400953	63216.6	-0.115129	0.067294	1367900	3.35932e+09	9.97005e+07	0.386456	0.0114695	#REF!	0.146706	1996-05-23
000597	2016	C27	0	0		1600000				1600000	1600000	1600000	1600000	1600000	1600000	9.78998e+09	0.000163432	0.000163432	0.000163432	0.000163432	0.000163432	0.000163432	0	1.55007e+06	486557	68303.9	0.255571	0.060572	1392000	3.25323e+09	3.84515e+08	0.332302	0.0392763	#REF!	0.108771	1996-05-23
000597	2017	C27	0	0		1600000				1600000	1600000	1600000	1600000	1600000	1600000	1.0593e+10	0.000151043	0.000151043	0.000151043	0.000151043	0.000151043	0.000151043	0	1.67677e+06	543790	70645.6	0.179036	0.052936	1041200	3.13628e+09	-3.012e+08	0.29607	-0.0284337	#REF!	0.12647	1996-05-23
000597	2018	C27	0	0		1600000				1600000	1600000	1600000	1600000	1600000	1600000	1.17187e+10	0.000136533	0.000136533	0.000136533	0.000136533	0.000136533	0.000136533	0	1.82674e+06	551686	73208.4	0.315379	0.102585	1798600	2.91423e+09	2.85091e+08	0.248681	0.0243277	#REF!	0.068119	1996-05-23
000597	2019	C27	0	0						0	0	0	0	0	0	1.25398e+10	0	0	0	0	0	0	0	1.98649e+06	576009	77189.5	0.100923	0.090931	2399300	3.48878e+09	3.526e+08	0.278216	0.0281184	#REF!	0.090139	1996-05-23
000598	2009	C26	0	0				0	2.8398e+07	2.8398e+07	2.8398e+07	2.8398e+07	2.8398e+07	2.8398e+07	2.8398e+07	2.07459e+09	0.0136885	0.0136885	0.0136885	0.0136885	0.0136885	0.0136885	0	606225	220002	38246	-0.061272	0.075163	320000	769163534	7.31124e+07	0.370754	0.0352419	#REF!	0.075159	1996-05-29
000598	2010	N78	0	0		0	0	0	7.53281e+06	7.53281e+06	7.53281e+06	7.53281e+06	7.53281e+06	7.53281e+06	7.53281e+06	2.58785e+09	0.00291084	0.00291084	0.00291084	0.00291084	0.00291084	0.00291084	0	725852	266622	44628.2	-0.724865	0.274012	911300	1.1018e+09	3.34149e+08	0.42576	0.129122	#REF!	0.051624	1996-05-29
000598	2011	N78	1.22247e+07	0	0	0	0	0	7.29567e+06	1.95203e+07	7.29567e+06	7.29567e+06	1.95203e+07	7.29567e+06	1.95203e+07	7.09045e+09	0.00275304	0.00102894	0.00275304	0.00102894	0.00275304	0.00102894	0.0017241	851591	289848	50748.5	2.1356	0.177097	1705400	3198339348	9.30772e+08	0.451077	0.131271	#REF!	0.064787	1996-05-29
000598	2012	D46	1.39679e+07	0	0	0	0	0	7.05853e+06	2.10264e+07	7.05853e+06	7.05853e+06	2.10264e+07	7.05853e+06	2.10264e+07	8.346e+09	0.00251934	0.000845738	0.00251934	0.000845738	0.00251934	0.000845738	0.00167361	974149	308664	54659.8	0.12213	0.176563	1946100	3.24283e+09	9.78408e+08	0.38855	0.117231	#REF!	0.063201	1996-05-29
000598	2013	D46	1.74503e+07	0	0	0	0	0	6.82139e+06	2.42717e+07	6.82139e+06	6.82139e+06	2.42717e+07	6.82139e+06	2.42717e+07	1.0403e+10	0.00233315	0.000655715	0.00233315	0.000655715	0.00233315	0.000655715	0.00167743	1.10652e+06	337291	58574.4	0.123059	0.176975	1396100	4.99547e+09	1.07944e+09	0.480197	0.103762	#REF!	0.059375	1996-05-29
000598	2014	D46	1.97496e+07	0	0	0	0	0	0	1.97496e+07	0	0	1.97496e+07	0	1.97496e+07	1.2151e+10	0.00162534	0	0.00162534	0	0.00162534	0	0.00162534	1.22837e+06	348056	60259.5	0.127286	0.176919	1760000	5.16861e+09	1.17329e+09	0.425363	0.0965585	#REF!	0.063388	1996-05-29
000598	2015	D46	0	0	0	0	0	0	0	0	0	0	0	0	0	1.42021e+10	0	0	0	0	0	0	0	1.39228e+06	400953	63216.6	0.124155	0.177568	1780400	5.59045e+09	1.33417e+09	0.393634	0.0939415	#REF!	0.066093	1996-05-29
000598	2016	D46	0	0						0	0	0	0	0	0	1.69193e+10	0	0	0	0	0	0	0	1.55007e+06	486557	68303.9	-0.001356	0.177633	1726100	6.30583e+09	1.41993e+09	0.3727	0.0839235	#REF!	0.071473	1996-05-29
000598	2017	D46	0	0				302975		302975	302975	0	0	302975	302975	1.87547e+10	1.61547e-05	1.61547e-05	0	0	1.61547e-05	1.61547e-05	0	1.67677e+06	543790	70645.6	0.220055	0.177608	1990000	7.33979e+09	1.65727e+09	0.391358	0.0883658	#REF!	0.070207	1996-05-29
000598	2018	D46	0	0						0	0	0	0	0	0	2.09217e+10	0	0	0	0	0	0	0	1.82674e+06	551686	73208.4	0.114787	0.178412	1820000	8.01606e+09	1.91092e+09	0.383145	0.0913366	#REF!	0.068612	1996-05-29
000598	2019	D46	0	0						0	0	0	0	0	0	2.53375e+10	0	0	0	0	0	0	0	1.98649e+06	576009	77189.5	0.163085	0.17998	2029600	8.76237e+09	1.88144e+09	0.345826	0.0742553	#REF!	0.066112	1996-05-29
000599	2009	C29	0	0	0	0	0	1000000	7.01563e+06	8.01563e+06	8.01563e+06	7.01563e+06	7.01563e+06	8.01563e+06	8.01563e+06	4.3158e+09	0.00185727	0.00185727	0.00162557	0.00162557	0.00185727	0.00185727	0	606225	220002	38246	-0.031894	0.041655	646000	2.15282e+09	3.74035e+08	0.498823	0.0866664	#REF!	0.025059	1996-04-30
000599	2010	C29	0	0		0	0	1000000	6.76833e+06	7.76833e+06	7.76833e+06	6.76833e+06	6.76833e+06	7.76833e+06	7.76833e+06	4.7091e+09	0.00164964	0.00164964	0.00143729	0.00143729	0.00164964	0.00164964	0	725852	266622	44628.2	0.375196	0.041546	570000	2.23872e+09	9.13647e+07	0.475402	0.0194017	#REF!	0.025425	1996-04-30
000599	2011	C29	0	0	0	0	0	1000000	6.52104e+06	7.52104e+06	7.52104e+06	6.52104e+06	6.52104e+06	7.52104e+06	7.52104e+06	4.91577e+09	0.00152998	0.00152998	0.00132656	0.00132656	0.00152998	0.00152998	0	851591	289848	50748.5	0.093061	0.041891	607300	2.22036e+09	1.93736e+08	0.451681	0.0394111	#REF!	0.02441	1996-04-30
000599	2012	C29	0	0	0	0	0	1000000	6.27375e+06	7.27375e+06	7.27375e+06	6.27375e+06	6.27375e+06	7.27375e+06	7.27375e+06	4814201831	0.00151089	0.00151089	0.00130317	0.00130317	0.00151089	0.00151089	0	974149	308664	54659.8	-0.064442	0.041661	608700	2.14386e+09	2.73672e+08	0.44532	0.0568467	#REF!	0.027676	1996-04-30
000599	2013	C29	0	0	0	0	0	1000000	6.02645e+06	7.02645e+06	7.02645e+06	6.02645e+06	6.02645e+06	7.02645e+06	7.02645e+06	4.86201e+09	0.00144517	0.00144517	0.0012395	0.0012395	0.00144517	0.00144517	0	1.10652e+06	337291	58574.4	-0.107766	0.043357	396600	2.05694e+09	4.75967e+08	0.423062	0.097895	#REF!	0.032207	1996-04-30
000599	2014	C29	0	0	0	11000000	0	0	5.77916e+06	1.67792e+07	1.67792e+07	1.67792e+07	1.67792e+07	1.67792e+07	1.67792e+07	5.05145e+09	0.00332165	0.00332165	0.00332165	0.00332165	0.00332165	0.00332165	0	1.22837e+06	348056	60259.5	-0.245417	0.058748	1229000	1.85616e+09	5.54702e+08	0.367452	0.109811	#REF!	0.061336	1996-04-30
000599	2015	C29	0	0	0	11000000	0	0	5.53187e+06	1.65319e+07	1.65319e+07	1.65319e+07	1.65319e+07	1.65319e+07	1.65319e+07	5.90471e+09	0.00279978	0.00279978	0.00279978	0.00279978	0.00279978	0.00279978	0	1.39228e+06	400953	63216.6	-0.247433	0.059991	1570000	1.07147e+09	1.24213e+08	0.18146	0.0210363	#REF!	0.084528	1996-04-30
000599	2016	C29	1.78297e+06	0		32000000		3.02322e+06	5.28457e+06	4.20908e+07	4.03078e+07	3.72846e+07	3.90675e+07	4.03078e+07	4.20908e+07	7.24838e+09	0.00580692	0.00556094	0.00538983	0.00514385	0.00580692	0.00556094	0.000245982	1.55007e+06	486557	68303.9	0.646029	0.060018	1433000	1.74863e+09	2.93641e+07	0.241244	0.00405113	#REF!	0.055229	1996-04-30
000599	2017	C29	0	0		32000000		4.45021e+07		7.65021e+07	7.65021e+07	32000000	32000000	7.65021e+07	7.65021e+07	8.37977e+09	0.00912939	0.00912939	0.00381872	0.00381872	0.00912939	0.00912939	0	1.67677e+06	543790	70645.6	-0.18872	0.063787	1365000	2.83805e+09	-6.09044e+08	0.338679	-0.0726803	#REF!	0.069373	1996-04-30
000599	2018	C29	3968300	0		34658000		4.47097e+07		8.3336e+07	7.93677e+07	34658000	38626300	7.93677e+07	8.3336e+07	8.96548e+09	0.00929521	0.00885259	0.00430834	0.00386572	0.00929521	0.00885259	0.00044262	1.82674e+06	551686	73208.4	-0.063124	0.073629	1649000	3.0336e+09	-2.29026e+08	0.338364	-0.0255453	#REF!	0.045668	1996-04-30
000599	2019	C29	1.21529e+07	0				4.43961e+07	1.34164e+08	1.90713e+08	1.7856e+08	1.34164e+08	1.46317e+08	1.7856e+08	1.90713e+08	9.88115e+09	0.0193007	0.0180708	0.0148077	0.0135778	0.0193007	0.0180708	0.00122991	1.98649e+06	576009	77189.5	0.101024	0.074901	1685000	3.71903e+09	-2.31077e+08	0.376376	-0.0233856	#REF!	0.046114	1996-04-30
000605	2009	C27	0	0		0	0	500000	0	500000	500000	0	0	500000	500000	1.34463e+08	0.0037185	0.0037185	0	0	0.0037185	0.0037185	0	606225	220002	38246	-0.00807	0.311132	0	4.83284e+07	4.12466e+06	0.359419	0.0306751	#REF!	0.168318	1996-09-13
000605	2010	C27	0	0		0	0	500000	0	500000	500000	0	0	500000	500000	1.30283e+08	0.00383779	0.00383779	0	0	0.00383779	0.00383779	0	725852	266622	44628.2	-0.049362	0.311226	216000	4.2087e+07	4.69914e+06	0.323042	0.0360687	#REF!	0.223363	1996-09-13
000605	2011	C27	0	0		0	0	500000	0	500000	500000	0	0	500000	500000	1.32508e+08	0.00377336	0.00377336	0	0	0.00377336	0.00377336	0	851591	289848	50748.5	0.145277	0.311392	216000	3.83075e+07	-1.0602e+06	0.289096	-0.00800104	#REF!	0.204029	1996-09-13
000605	2012	C27	0	0	0	0	0	0	0	0	0	0	0	0	0	1.37875e+08	0	0	0	0	0	0	0	974149	308664	54659.8	0.506918	0.311463	192371	3.58772e+07	3.163e+06	0.260215	0.0229411	#REF!	0.149405	1996-09-13
000605	2013	C27	0	0	0	0	0	0	0	0	0	0	0	0	0	4.73815e+08	0	0	0	0	0	0	0	1.10652e+06	337291	58574.4	0.226811	0.258991	192400	3.21747e+07	4.53026e+06	0.0679056	0.00956125	#REF!	0.249472	1996-09-13
000605	2014	D46	0	0	0	6000000	0	5.75445e+07	0	6.35445e+07	6.35445e+07	6000000	6000000	6.35445e+07	6.35445e+07	2.38136e+09	0.0266841	0.0266841	0.00251957	0.00251957	0.0266841	0.0266841	0	1.22837e+06	348056	60259.5	9.19255	0.148867	991900	1.13723e+09	7.38047e+07	0.477554	0.0309927	#REF!	0.077353	1996-09-13
000605	2015	D46	0	0	0	8.06011e+06	0	5.14635e+07	0	5.95236e+07	5.95236e+07	8.06011e+06	8.06011e+06	5.95236e+07	5.95236e+07	2.44243e+09	0.0243706	0.0243706	0.00330004	0.00330004	0.0243706	0.0243706	0	1.39228e+06	400953	63216.6	0.045302	0.149195	1254000	1.12507e+09	6.53763e+07	0.460637	0.0267669	#REF!	0.089414	1996-09-13
000605	2016	D46	0	0		1.70601e+07		4.39507e+08		4.56567e+08	4.56567e+08	1.70601e+07	1.70601e+07	4.56567e+08	4.56567e+08	3.46469e+09	0.131777	0.131777	0.00492399	0.00492399	0.131777	0.131777	0	1.55007e+06	486557	68303.9	0.049319	0.147314	1460000	1.0956e+09	1.48597e+08	0.31622	0.0428889	#REF!	0.096354	1996-09-13
000605	2017	D46	0	0		1.70601e+07		7.72786e+07		9.43387e+07	9.43387e+07	1.70601e+07	1.70601e+07	9.43387e+07	9.43387e+07	5.65252e+09	0.0166897	0.0166897	0.00301814	0.00301814	0.0166897	0.0166897	0	1.67677e+06	543790	70645.6	1.08185	0.079758	1503000	1.10593e+09	-9.3545e+07	0.195653	-0.0165493	#REF!	0.095322	1996-09-13
000605	2018	D46	0	0		2.68755e+07		9.25063e+07		1.19382e+08	1.19382e+08	2.68755e+07	2.68755e+07	1.19382e+08	1.19382e+08	6.34471e+09	0.018816	0.018816	0.00423589	0.00423589	0.018816	0.018816	0	1.82674e+06	551686	73208.4	-0.057852	0.079758	1368100	1.04759e+09	-6.00156e+07	0.165112	-0.00945916	#REF!	0.093392	1996-09-13
000605	2019	D46	0	0				8.91452e+07		8.91452e+07	8.91452e+07	0	0	8.91452e+07	8.91452e+07	8.45421e+09	0.0105445	0.0105445	0	0	0.0105445	0.0105445	0	1.98649e+06	576009	77189.5	0.211784	0.079507	1375500	1.9927e+09	4.98253e+08	0.235705	0.0589355	#REF!	0.097057	1996-09-13
000607	2009	C40	0	0	0	0	0	2.95657e+07	0	2.95657e+07	2.95657e+07	0	0	2.95657e+07	2.95657e+07	2.10576e+09	0.0140404	0.0140404	0	0	0.0140404	0.0140404	0	606225	220002	38246	-0.316779	0.055961	461000	6.10885e+08	7.94837e+07	0.290103	0.0377459	#REF!	0.084106	1996-08-30
000607	2010	C40	0	0	0	0	0	3.12986e+07	0	3.12986e+07	3.12986e+07	0	0	3.12986e+07	3.12986e+07	1.61126e+09	0.0194249	0.0194249	0	0	0.0194249	0.0194249	0	725852	266622	44628.2	-0.389009	0.05631	566300	4.60477e+08	1.05193e+08	0.285787	0.0652865	#REF!	0.165505	1996-08-30
000607	2011	C40	0	0	0	0	0	1.30577e+07	0	1.30577e+07	1.30577e+07	0	0	1.30577e+07	1.30577e+07	1.71057e+09	0.00763355	0.00763355	0	0	0.00763355	0.00763355	0	851591	289848	50748.5	0.415371	0.055495	897600	4.94085e+08	1.51126e+08	0.288842	0.0883485	#REF!	0.101178	1996-08-30
000607	2012	C40	0	0	0	0	0	1.46092e+07	0	1.46092e+07	1.46092e+07	0	0	1.46092e+07	1.46092e+07	2.01524e+09	0.00724939	0.00724939	0	0	0.00724939	0.00724939	0	974149	308664	54659.8	0.045364	0.05543	678770	4.53505e+08	4.92303e+07	0.225038	0.024429	#REF!	0.111219	1996-08-30
000607	2013	C40	0	0	0	0	0	1.08907e+07	0	1.08907e+07	1.08907e+07	0	0	1.08907e+07	1.08907e+07	1.95492e+09	0.0055709	0.0055709	0	0	0.0055709	0.0055709	0	1.10652e+06	337291	58574.4	0.273247	0.055387	842331	4.30204e+08	8.75135e+07	0.220062	0.0447658	#REF!	0.109274	1996-08-30
000607	2014	C40	2.41673e+07	0	0	900000	0	1.2739e+08	0	1.52457e+08	1.2829e+08	900000	2.50673e+07	1.2829e+08	1.52457e+08	1.95295e+09	0.0780651	0.0656903	0.0128356	0.000460841	0.0780651	0.0656903	0.0123747	1.22837e+06	348056	60259.5	-0.340174	0.240673	1408400	2.51846e+08	6.37528e+07	0.128956	0.0326443	#REF!	0.056518	1996-08-30
000607	2015	R85	0	0	0	340000	0	3.31634e+08	0	3.31974e+08	3.31974e+08	340000	340000	3.31974e+08	3.31974e+08	2.3948e+09	0.138623	0.138623	0.000141974	0.000141974	0.138623	0.138623	0	1.39228e+06	400953	63216.6	0.046316	0.239157	1841600	2.60868e+08	9.19705e+07	0.108931	0.0384042	#REF!	0.066341	1996-08-30
000607	2016	R85	2250775	0		7308000		3.55392e+08		3.64951e+08	3.627e+08	7308000	9558775	3.627e+08	3.64951e+08	2.96986e+09	0.122885	0.122127	0.0032186	0.00246073	0.122885	0.122127	0.000757873	1.55007e+06	486557	68303.9	0.178963	0.239261	1857000	2.34563e+08	2.89957e+08	0.0789812	0.0976332	#REF!	0.081491	1996-08-30
000607	2017	R85	1.7443e+06	0		1.15857e+08		5.33354e+08		6.50956e+08	6.49212e+08	1.15857e+08	1.17602e+08	6.49212e+08	6.50956e+08	3.2006e+09	0.203385	0.20284	0.0367436	0.0361986	0.203385	0.20284	0.00054499	1.67677e+06	543790	70645.6	6.7e-05	0.236979	2081400	2.33048e+08	1.85246e+08	0.0728139	0.0578783	#REF!	0.09881	1996-08-30
000607	2018	R85	2.01127e+06	0		8.55857e+07		6.4978e+08	1.73535e+07	7.54731e+08	7.5272e+08	1.02939e+08	1.0495e+08	7.5272e+08	7.54731e+08	3.2486e+09	0.232325	0.231706	0.0323063	0.0316872	0.232325	0.231706	0.000619118	1.82674e+06	551686	73208.4	-0.045162	0.236979	2184500	1.92241e+08	2.63811e+08	0.0591766	0.0812074	#REF!	0.098307	1996-08-30
000607	2019	R85	1.82449e+08	0				6.03055e+08	2.44452e+07	8.0995e+08	6.27501e+08	2.44452e+07	2.06894e+08	6.27501e+08	8.0995e+08	3.5627e+09	0.227342	0.176131	0.0580724	0.00686144	0.227342	0.176131	0.0512109	1.98649e+06	576009	77189.5	0.041465	0.236769	2020900	1.71509e+08	2.19253e+08	0.0481402	0.0615414	#REF!	0.109358	1996-08-30
000610	2009	L72	0	0	0	0	6000000	2.45427e+07	0	3.05427e+07	3.05427e+07	6000000	6000000	3.05427e+07	3.05427e+07	9.21361e+08	0.0331495	0.0331495	0.0065121	0.0065121	0.0331495	0.0331495	0	606225	220002	38246	0.337759	0.11325	866300	3.38561e+08	1.52631e+08	0.367457	0.165659	#REF!	0.065475	1996-09-26
000610	2010	L72	0	0		0	6000000	3.46381e+07	0	4.06381e+07	4.06381e+07	6000000	6000000	4.06381e+07	4.06381e+07	9.71658e+08	0.0418235	0.0418235	0.00617501	0.00617501	0.0418235	0.0418235	0	725852	266622	44628.2	0.485632	0.108774	318100	3.432e+08	-6.56766e+07	0.35321	-0.0675923	#REF!	0.049485	1996-09-26
000610	2011	L72	0	0	0		6000000	4.31723e+07	0	4.91723e+07	4.91723e+07	6000000	6000000	4.91723e+07	4.91723e+07	6.65747e+08	0.0738603	0.0738603	0.00901243	0.00901243	0.0738603	0.0738603	0	851591	289848	50748.5	0.306635	0.104551	1299600	3.41083e+08	8.1501e+07	0.512331	0.12242	#REF!	0.071962	1996-09-26
000610	2012	N78	0	0	0	0	0	4.09405e+07	7.50466e+07	1.15987e+08	1.15987e+08	7.50466e+07	7.50466e+07	1.15987e+08	1.15987e+08	6.28454e+08	0.184559	0.184559	0.119415	0.119415	0.184559	0.184559	0	974149	308664	54659.8	0.099387	0.104536	1065000	2.60921e+08	7.31575e+07	0.415179	0.116409	#REF!	0.04266	1996-09-26
000610	2013	N78	0	0	0	0	0	3.6782e+07	2.49312e+07	6.17132e+07	6.17132e+07	2.49312e+07	2.49312e+07	6.17132e+07	6.17132e+07	6.42781e+08	0.0960096	0.0960096	0.0387864	0.0387864	0.0960096	0.0960096	0	1.10652e+06	337291	58574.4	-0.212157	0.104716	1098000	2.60297e+08	-1.27761e+07	0.404954	-0.0198763	#REF!	0.057927	1996-09-26
000610	2014	N78	0	0	0	0	0	3.51533e+07	3.40054e+07	6.91587e+07	6.91587e+07	3.40054e+07	3.40054e+07	6.91587e+07	6.91587e+07	5.76615e+08	0.119939	0.119939	0.0589741	0.0589741	0.119939	0.119939	0	1.22837e+06	348056	60259.5	0.041474	0.11068	1001600	2.35577e+08	-718605	0.408551	-0.00124625	#REF!	0.045184	1996-09-26
000610	2015	N78	0	0	0	0	0	3.45178e+07	3.2785e+07	6.73028e+07	6.73028e+07	3.2785e+07	3.2785e+07	6.73028e+07	6.73028e+07	1.15699e+09	0.0581706	0.0581706	0.0283364	0.0283364	0.0581706	0.0581706	0	1.39228e+06	400953	63216.6	0.088061	0.083028	1380200	2.20439e+08	-1.1046e+08	0.190528	-0.095472	#REF!	0.055567	1996-09-26
000610	2016	N78	0	0				3.92459e+07	3.17979e+07	7.10438e+07	7.10438e+07	3.17979e+07	3.17979e+07	7.10438e+07	7.10438e+07	1.38185e+09	0.0514121	0.0514121	0.0230111	0.0230111	0.0514121	0.0514121	0	1.55007e+06	486557	68303.9	0.052552	0.076587	978900	2.07813e+08	-5.03168e+07	0.150387	-0.0364127	#REF!	0.054573	1996-09-26
000610	2017	N78	50000000	0				3.98231e+07	3.66404e+07	1.26464e+08	7.64635e+07	3.66404e+07	8.66404e+07	7.64635e+07	1.26464e+08	1.40292e+09	0.0901429	0.054503	0.061757	0.0261172	0.0901429	0.054503	0.0356399	1.67677e+06	543790	70645.6	-0.088254	0.07718	987300	2.23056e+08	-1.40591e+08	0.158994	-0.100213	#REF!	0.049291	1996-09-26
000610	2018	N78	0	0		64043392		3.7288e+07	2.91592e+07	1.30491e+08	1.30491e+08	9.32026e+07	9.32026e+07	1.30491e+08	1.30491e+08	1.20856e+09	0.107972	0.107972	0.0771185	0.0771185	0.107972	0.107972	0	1.82674e+06	551686	73208.4	0.213943	0.074766	889300	2.11184e+08	-6.16099e+07	0.17474	-0.0509778	#REF!	0.045996	1996-09-26
000610	2019	N78	1.05939e+08	0				6.37066e+07	2.78958e+07	1.97541e+08	9.16024e+07	2.78958e+07	1.33835e+08	9.16024e+07	1.97541e+08	1.23947e+09	0.159376	0.0739046	0.107978	0.0225063	0.159376	0.0739046	0.0854714	1.98649e+06	576009	77189.5	-0.024754	0.075118	1397500	1.83237e+08	-4.12083e+07	0.147835	-0.0332468	#REF!	0.043811	1996-09-26
000613	2009	H61	0	0	0	0	0	0	0	0	0	0	0	0	0	1.27282e+08	0	0	0	0	0	0	0	606225	220002	38246	-0.094728	0.02869	229900	7.53427e+07	-763689	0.591935	-0.00599997	#REF!	0.380702	1997-01-28
000613	2010	H61	0	0	0	0	0	0	0	0	0	0	0	0	0	1.19383e+08	0	0	0	0	0	0	0	725852	266622	44628.2	0.120894	0.029186	289000	6.92895e+07	3.0342e+06	0.580398	0.0254158	#REF!	0.342687	1997-01-28
000613	2011	H61	0	0	0	0	0	0	0	0	0	0	0	0	0	1.18037e+08	0	0	0	0	0	0	0	851591	289848	50748.5	-0.062904	0.029922	775400	7.10107e+07	9.53256e+06	0.601598	0.0807593	#REF!	0.376759	1997-01-28
000613	2012	H61	0	0	0	0	0	0	0	0	0	0	0	0	0	1.15786e+08	0	0	0	0	0	0	0	974149	308664	54659.8	-0.024431	0.031644	775400	6.55333e+07	1.39251e+06	0.565986	0.0120266	#REF!	0.383687	1997-01-28
000613	2013	H61	0	0	0	0	0	10000000	0	10000000	10000000	0	0	10000000	10000000	1.13961e+08	0.0877494	0.0877494	0	0	0.0877494	0.0877494	0	1.10652e+06	337291	58574.4	-0.264844	0.040113	766500	6.06289e+07	2.61537e+06	0.532015	0.0229497	#REF!	0.526757	1997-01-28
000613	2014	H61	0	0	0	4500000	0	0	0	4500000	4500000	4500000	4500000	4500000	4500000	1.14081e+08	0.0394457	0.0394457	0.0394457	0.0394457	0.0394457	0.0394457	0	1.22837e+06	348056	60259.5	-0.146176	0.040676	702700	5.63014e+07	2.43207e+06	0.493521	0.0213188	#REF!	0.565445	1997-01-28
000613	2015	H61	0	0	0	4500000	0	0	0	4500000	4500000	4500000	4500000	4500000	4500000	1.04888e+08	0.0429031	0.0429031	0.0429031	0.0429031	0.0429031	0.0429031	0	1.39228e+06	400953	63216.6	-0.213651	0.039662	923700	5.128e+07	-1.74553e+06	0.488904	-0.0166419	#REF!	0.646627	1997-01-28
000613	2016	H61	0	0					9.33353e+06	9.33353e+06	9.33353e+06	9.33353e+06	9.33353e+06	9.33353e+06	9.33353e+06	1.05444e+08	0.0885163	0.0885163	0.0885163	0.0885163	0.0885163	0.0885163	0	1.55007e+06	486557	68303.9	0.366548	0.037058	1161900	4.03957e+07	2.76637e+06	0.3831	0.0262354	#REF!	0.431834	1997-01-28
000613	2017	H61	0	0					8.859e+06	8.859e+06	8.859e+06	8.859e+06	8.859e+06	8.859e+06	8.859e+06	8.74667e+07	0.101284	0.101284	0.101284	0.101284	0.101284	0.101284	0	1.67677e+06	543790	70645.6	0.285491	0.03953	1454200	3.90887e+07	5.12729e+06	0.446898	0.0586199	#REF!	0.346353	1997-01-28
000613	2018	H61	0	0					8.38448e+06	8.38448e+06	8.38448e+06	8.38448e+06	8.38448e+06	8.38448e+06	8.38448e+06	8.81971e+07	0.0950652	0.0950652	0.0950652	0.0950652	0.0950652	0.0950652	0	1.82674e+06	551686	73208.4	0.057658	0.035356	1117000	3.64979e+07	6.78389e+06	0.413822	0.0769174	#REF!	0.343311	1997-01-28
000613	2019	H61	0	0					7.90996e+06	7.90996e+06	7.90996e+06	7.90996e+06	7.90996e+06	7.90996e+06	7.90996e+06	8.75212e+07	0.0903776	0.0903776	0.0903776	0.0903776	0.0903776	0.0903776	0	1.98649e+06	576009	77189.5	-0.121298	0.035356	1291500	3.50752e+07	4.71366e+06	0.400762	0.0538574	#REF!	0.376798	1997-01-28
000623	2009	C27	2.66478e+07	0	0	0	0	4.53097e+09	5.70634e+06	4.56332e+09	4.53668e+09	5.70634e+06	3.23542e+07	4.53668e+09	4.56332e+09	7.16221e+09	0.637139	0.633419	0.00451735	0.00079673	0.637139	0.633419	0.00372062	606225	220002	38246	0.105294	0.061575	1811400	7.71021e+08	2.13027e+08	0.107651	0.0297432	#REF!	0.157976	1996-10-28
000623	2010	C27	3.40811e+07	0		0	0	5.12165e+09	5.6393e+06	5.16137e+09	5.12729e+09	5.6393e+06	3.97204e+07	5.12729e+09	5.16137e+09	7.89819e+09	0.653487	0.649172	0.00502905	0.000713999	0.653487	0.649172	0.00431505	725852	266622	44628.2	0.085627	0.059204	2967300	6.85751e+08	1.74222e+08	0.0868238	0.0220584	#REF!	0.145087	1996-10-28
000623	2011	C27	6.22213e+07	0		0	0	6.96821e+09	5.36726e+06	7.0358e+09	6.97358e+09	5.36726e+06	67588571	6.97358e+09	7.0358e+09	1.00807e+10	0.697946	0.691773	0.00670473	0.000532427	0.697946	0.691773	0.00617231	851591	289848	50748.5	0.028655	0.060516	2380900	7.74738e+08	1.08303e+08	0.0768534	0.0107436	#REF!	0.147957	1996-10-28
000623	2012	C27	6.55934e+07	0	0	0	0	7.2545e+09	5.01005e+06	7.32511e+09	7.25951e+09	5.01005e+06	7.06034e+07	7.25951e+09	7.32511e+09	1.09615e+10	0.668259	0.662275	0.00644106	0.00045706	0.668259	0.662275	0.005984	974149	308664	54659.8	0.262159	0.057537	2139700	1.07956e+09	2.72402e+08	0.0984868	0.0248508	#REF!	0.137426	1996-10-28
000623	2013	C27	9.30736e+07	0	0	1002400	0	7.63827e+09	4.65284e+06	7.737e+09	7.64393e+09	5.65524e+06	9.87289e+07	7.64393e+09	7.737e+09	1.21064e+10	0.639085	0.631397	0.00815511	0.000467129	0.639085	0.631397	0.00768798	1.10652e+06	337291	58574.4	0.353795	0.059949	2067100	1.29439e+09	2.01218e+08	0.106918	0.0166208	#REF!	0.134064	1996-10-28
000623	2014	C27	1.1266e+08	0	0	4.03165e+06	0	8.67302e+09	4.29563e+06	8.79401e+09	8.68135e+09	8.32728e+06	1.20987e+08	8.68135e+09	8.79401e+09	1.37695e+10	0.638657	0.630476	0.00878658	0.000604762	0.638657	0.630476	0.00818182	1.22837e+06	348056	60259.5	0.144741	0.058749	1946000	1.6196e+09	2.88828e+08	0.117622	0.0209759	#REF!	0.134483	1996-10-28
000623	2015	C27	1.81441e+08	0	0	9.31407e+08	0	1.31675e+10	3.93842e+06	1.42843e+10	1.41028e+10	9.35346e+08	1.11679e+09	1.41028e+10	1.42843e+10	1.9834e+10	0.72019	0.711043	0.0563066	0.0471587	0.72019	0.711043	0.00914797	1.39228e+06	400953	63216.6	0.042258	0.068065	3959500	1.79686e+09	3.88032e+08	0.090595	0.019564	#REF!	0.151978	1996-10-28
000623	2016	C27	4.34395e+08	0		1.0305e+09		1.34511e+10	7.65801e+06	1.49236e+10	1.44893e+10	1.03815e+09	1.47255e+09	1.44893e+10	1.49236e+10	2.03405e+10	0.733691	0.712335	0.0723949	0.0510387	0.733691	0.712335	0.0213561	1.55007e+06	486557	68303.9	0.172153	0.075949	2602400	2.12818e+09	3.33813e+08	0.104628	0.0164112	#REF!	0.134276	1996-10-28
000623	2017	C27	2.81442e+08	0		1.21587e+09		1.50134e+10	7.10663e+06	1.65178e+10	1.62363e+10	1.22298e+09	1.50442e+09	1.62363e+10	1.65178e+10	2.18546e+10	0.755804	0.742926	0.0688378	0.0559599	0.755804	0.742926	0.0128779	1.67677e+06	543790	70645.6	0.087724	0.077273	4692500	2.0883e+09	2.56486e+08	0.0955541	0.011736	#REF!	0.110117	1996-10-28
000623	2018	C27	2.22936e+08	0		9.511e+08		1.51471e+10	7.0508e+06	1.63282e+10	1.61053e+10	9.58151e+08	1.18109e+09	1.61053e+10	1.63282e+10	2.46585e+10	0.662172	0.653131	0.0478977	0.0388567	0.662172	0.653131	0.00904094	1.82674e+06	551686	73208.4	0.116672	0.076329	3240900	2.06808e+09	3.47635e+08	0.0838686	0.014098	#REF!	0.113633	1996-10-28
000623	2019	C27	9.06324e+08	0				1.62202e+10	3.31775e+07	1.71597e+10	1.62533e+10	3.31775e+07	9.39502e+08	1.62533e+10	1.71597e+10	2.58009e+10	0.66508	0.629952	0.0364135	0.00128591	0.66508	0.629952	0.0351276	1.98649e+06	576009	77189.5	-0.070906	0.076295	3966900	2.13966e+09	3.79457e+08	0.0829297	0.0147071	#REF!	0.136614	1996-10-28
000625	2009	C37	0	0		238205000		4.77857e+09	6.55638e+07	5.08234e+09	5.08234e+09	3.03769e+08	3.03769e+08	5.08234e+09	5.08234e+09	2.44714e+10	0.207685	0.207685	0.0124132	0.0124132	0.207685	0.207685	0	606225	220002	38246	0.884324	0.207957	1505300	3.14923e+09	2.91235e+09	0.12869	0.11901	#REF!	0.047374	1997-06-10
000625	2010	C37	0	0		176967500	0	5.67002e+09	6.27624e+07	5.90975e+09	5.90975e+09	2.3973e+08	2.3973e+08	5.90975e+09	5.90975e+09	3.04564e+10	0.19404	0.19404	0.00787124	0.00787124	0.19404	0.19404	0	725852	266622	44628.2	0.312194	0.209238	1866500	4.26789e+09	2.69508e+09	0.140131	0.0884896	#REF!	0.047566	1997-06-10
000625	2011	C37	1.5258e+06	0		225129480		7.40737e+09	6.13504e+07	7.69537e+09	7.69385e+09	2.8648e+08	2.88006e+08	7.69385e+09	7.69537e+09	3.65321e+10	0.210647	0.210605	0.00788363	0.00784186	0.210647	0.210605	4.1766e-05	851591	289848	50748.5	-0.197153	0.188504	1999603	7.54214e+09	2.07218e+08	0.206452	0.0056722	#REF!	0.087853	1997-06-10
000625	2012	C36	332407	0		233814100		7.59431e+09	1.08157e+06	7.82954e+09	7.82921e+09	2.34896e+08	2.35228e+08	7.82921e+09	7.82954e+09	4.61176e+10	0.169773	0.169766	0.00510061	0.00509341	0.169773	0.169766	7.20781e-06	974149	308664	54659.8	0.109625	0.202694	2.19156e+06	1.16271e+10	5.11886e+08	0.252118	0.0110996	#REF!	0.091311	1997-06-10
000625	2013	C36	0	0	0	257319416	0	1.24665e+10	1.00627e+06	1.27248e+10	1.27248e+10	2.58326e+08	2.58326e+08	1.27248e+10	1.27248e+10	5.33647e+10	0.23845	0.23845	0.00484076	0.00484076	0.23845	0.23845	0	1.10652e+06	337291	58574.4	0.306126	0.168985	2.55276e+06	1.37408e+10	1.83265e+09	0.257488	0.0343419	#REF!	0.07515	1997-06-10
000625	2014	C36	0	0	0	544456774	0	1.2624e+10	9.46015e+06	1.31779e+10	1.31779e+10	5.53917e+08	5.53917e+08	1.31779e+10	1.31779e+10	6.96874e+10	0.1891	0.1891	0.0079486	0.0079486	0.1891	0.1891	0	1.22837e+06	348056	60259.5	0.37502	0.153403	2823504	1.45656e+10	3.77992e+09	0.209013	0.0542411	#REF!	0.070718	1997-06-10
000625	2015	C36	0	0	0	530811274	0	1.49065e+10	8.0097e+06	1.54453e+10	1.54453e+10	5.38821e+08	5.38821e+08	1.54453e+10	1.54453e+10	8.9414e+10	0.172739	0.172739	0.00602614	0.00602614	0.172739	0.172739	0	1.39228e+06	400953	63216.6	0.261905	0.15417	2749203	1.39102e+10	5.41489e+09	0.155571	0.0605598	#REF!	0.073373	1997-06-10
000625	2016	C36	0	0		432476274		1.47434e+10	7.78298e+06	1.51836e+10	1.51836e+10	4.40259e+08	4.40259e+08	1.51836e+10	1.51836e+10	1.0651e+11	0.142555	0.142555	0.00413348	0.00413348	0.142555	0.142555	0	1.55007e+06	486557	68303.9	0.176285	0.168471	2960507	1.54805e+10	2.28655e+09	0.145342	0.0214679	#REF!	0.0653	1997-06-10
000625	2017	C36	0	0		541917000		1.40985e+10	7.55627e+06	1.4648e+10	1.4648e+10	5.49473e+08	5.49473e+08	1.4648e+10	1.4648e+10	1.06125e+11	0.138026	0.138026	0.0051776	0.0051776	0.138026	0.138026	0	1.67677e+06	543790	70645.6	0.018713	0.169809	3351202	1.90445e+10	-1.36958e+09	0.179454	-0.0129053	#REF!	0.065994	1997-06-10
000625	2018	C36	0	0		1.95787e+09		1.32752e+10	7.32956e+06	1.52404e+10	1.52404e+10	1.9652e+09	1.9652e+09	1.52404e+10	1.52404e+10	9.34889e+10	0.163018	0.163018	0.0210207	0.0210207	0.163018	0.163018	0	1.82674e+06	551686	73208.4	-0.171398	0.087353	2.32488e+06	2.21611e+10	-3.88748e+09	0.237045	-0.0415822	#REF!	0.041973	1997-06-10
000625	2019	C36	2419476200	0				1.10083e+10	7.10285e+06	1.34349e+10	1.10154e+10	7.10285e+06	2.42658e+09	1.10154e+10	1.34349e+10	9.76171e+10	0.137629	0.112843	0.0248581	7.27624e-05	0.137629	0.112843	0.0247854	1.98649e+06	576009	77189.5	0.064813	0.087821	2228549	2.69395e+10	3.88175e+09	0.275971	0.0397651	#REF!	0.032088	1997-06-10
000626	2009	S90	0	0		0	0	4.27802e+07	0	4.27802e+07	4.27802e+07	0	0	4.27802e+07	4.27802e+07	2.52132e+09	0.0169674	0.0169674	0	0	0.0169674	0.0169674	0	606225	220002	38246	-0.285935	0.210137	95070	6.40317e+07	-4.91404e+07	0.0253961	-0.0194899	#REF!	0.003206	1996-11-28
000626	2010	F52	9.29655e+06	0		0	0	1.77165e+07	3.60529e+07	6.30659e+07	5.37694e+07	3.60529e+07	4.53494e+07	5.37694e+07	6.30659e+07	3.85658e+09	0.0163528	0.0139423	0.011759	0.00934841	0.0163528	0.0139423	0.00241057	725852	266622	44628.2	0.631342	0.210242	95400	7.48517e+07	-7.31463e+08	0.0194089	-0.189666	#REF!	0.002763	1996-11-28
000626	2011	F52	4695950	0		0	0	3.61315e+07	3.50625e+07	7.58899e+07	7.1194e+07	3.50625e+07	3.97585e+07	7.1194e+07	7.58899e+07	4.96372e+09	0.0152889	0.0143429	0.00800981	0.00706376	0.0152889	0.0143429	0.000946054	851591	289848	50748.5	0.478161	0.208037	96390	8.02966e+07	2.97586e+08	0.0161767	0.0599523	#REF!	0.002375	1996-11-28
000626	2012	F51	1.07985e+07	0	0	0	0	9.84418e+07	3.40722e+07	1.43312e+08	1.32514e+08	3.40722e+07	4.48707e+07	1.32514e+08	1.43312e+08	5.05118e+09	0.0283721	0.0262343	0.00888321	0.00674539	0.0283721	0.0262343	0.00213781	974149	308664	54659.8	0.159321	0.195217	101900	8.49702e+07	4.30061e+06	0.0168218	0.000851406	#REF!	0.00292	1996-11-28
000626	2013	F51	5.75487e+07	0	0	0	0	9.96279e+07	3.30819e+07	1.90258e+08	1.3271e+08	3.30819e+07	9.06306e+07	1.3271e+08	1.90258e+08	5.5818e+09	0.0340855	0.0237755	0.0162368	0.00592674	0.0340855	0.0237755	0.0103101	1.10652e+06	337291	58574.4	0.244772	0.195103	97700	7.66082e+07	-1.61714e+08	0.0137246	-0.0289716	#REF!	0.003254	1996-11-28
000626	2014	F51	1.54286e+08	47079568	0	8.12029e+07	0	6.38139e+07	3.20915e+07	3.78474e+08	2.24188e+08	1.60374e+08	3.1466e+08	2.24188e+08	3.78474e+08	8.02103e+09	0.0471852	0.02795	0.0392294	0.0199942	0.0471852	0.02795	0.0192352	1.22837e+06	348056	60259.5	0.009818	0.195071	162800	6.92607e+07	-181384430	0.00863489	-0.0226136	#REF!	0.0046	1996-11-28
000626	2015	F51	1.43128e+07	6.80685e+07	0	8.12629e+07	0	5.52038e+07	3.11012e+07	2.49949e+08	2.35636e+08	1.80433e+08	1.94745e+08	2.35636e+08	2.49949e+08	8.6178e+09	0.0290038	0.027343	0.022598	0.0209372	0.0290038	0.027343	0.00166084	1.39228e+06	400953	63216.6	0.213147	0.186435	330600	6.75206e+07	-6.96783e+08	0.00783501	-0.080854	#REF!	0.004079	1996-11-28
000626	2016	F51	4.04967e+08	4.00316e+08		8.13338e+07		1.7014e+07	3.01109e+07	9.33742e+08	5.28775e+08	5.11761e+08	9.16728e+08	5.28775e+08	9.33742e+08	1.23331e+10	0.0757103	0.0428745	0.0743308	0.041495	0.0757103	0.0428745	0.0328358	1.55007e+06	486557	68303.9	0.368201	0.146672	1770000	6.67099e+07	2.1596e+07	0.00540902	0.00175106	#REF!	0.002393	1996-11-28
000626	2017	F51	0	3.60978e+07	8.13049e+06	9.95971e+07				1.35695e+08	1.35695e+08	1.43825e+08	1.43825e+08	1.43825e+08	1.43825e+08	9.00497e+09	0.0150689	0.0150689	0.0159718	0.0159718	0.0159718	0.0159718	0	1.67677e+06	543790	70645.6	0.34023	0.146672	1884400	5.51027e+07	-4.38234e+08	0.00611914	-0.0486658	#REF!	0.002123	1996-11-28
000626	2018	F51	178194	8.52757e+07	3.40473e+06	9.95971e+07		1.0523e+07		1.95574e+08	1.95396e+08	1.88278e+08	1.88456e+08	1.98801e+08	1.98979e+08	6.95639e+09	0.0281143	0.0280887	0.027091	0.0270654	0.0286037	0.0285781	2.56159e-05	1.82674e+06	551686	73208.4	-0.34965	0.172048	3295800	4.43119e+07	-1.08108e+09	0.00636995	-0.155409	#REF!	0.003055	1996-11-28
000626	2019	F51	6.83892e+08	6.20313e+07	162500			9.93007e+06		7.55853e+08	7.19614e+07	6.21938e+07	7.46086e+08	7.21239e+07	7.56016e+08	6.85303e+09	0.110295	0.0105007	0.10887	0.00907538	0.110319	0.0105244	0.0997941	1.98649e+06	576009	77189.5	0.02616	0.175971	6051700	1.24649e+08	3.44596e+08	0.0181889	0.0502838	#REF!	0.002969	1996-11-28
000630	2009	C32	0	0		0	0	1.13274e+08	1.47109e+07	1.27985e+08	1.27985e+08	1.47109e+07	1.47109e+07	1.27985e+08	1.27985e+08	2.38789e+10	0.00535974	0.00535974	0.000616063	0.000616063	0.00535974	0.00535974	0	606225	220002	38246	-0.176396	0.324218	812100	9.25394e+09	6.11932e+08	0.387536	0.0256265	#REF!	0.017603	1996-11-20
000630	2010	C32	0	0		0	0	1.86512e+08	1.49253e+07	2.01437e+08	2.01437e+08	1.49253e+07	1.49253e+07	2.01437e+08	2.01437e+08	3.21722e+10	0.00626122	0.00626122	0.000463919	0.000463919	0.00626122	0.00626122	0	725852	266622	44628.2	0.668135	0.324417	818100	1.01992e+10	-5.76947e+09	0.317018	-0.179331	#REF!	0.013807	1996-11-20
000630	2011	C32	0	0		0	0	1.94273e+08	1.63741e+07	2.10647e+08	2.10647e+08	1.63741e+07	1.63741e+07	2.10647e+08	2.10647e+08	3.22666e+10	0.00652832	0.00652832	0.000507463	0.000507463	0.00652832	0.00652832	0	851591	289848	50748.5	0.378858	0.268889	887900	9.87156e+09	4.31503e+09	0.305937	0.13373	#REF!	0.01446	1996-11-20
000630	2012	C32	0	0	0	0	0	2.07699e+08	1.57083e+07	2.23407e+08	2.23407e+08	1.57083e+07	1.57083e+07	2.23407e+08	2.23407e+08	3.98928e+10	0.00560019	0.00560019	0.000393762	0.000393762	0.00560019	0.00560019	0	974149	308664	54659.8	0.092141	0.268803	1718500	1.00574e+10	-7.16877e+08	0.252111	-0.0179701	#REF!	0.010596	1996-11-20
000630	2013	C32	0	0	0	0	0	4.22143e+08	1.50542e+07	4.37198e+08	4.37198e+08	1.50542e+07	1.50542e+07	4.37198e+08	4.37198e+08	3.97474e+10	0.0109994	0.0109994	0.000378746	0.000378746	0.0109994	0.0109994	0	1.10652e+06	337291	58574.4	-0.014161	0.268774	1635600	1.33053e+10	5.94324e+08	0.334747	0.0149525	#REF!	0.011293	1996-11-20
000630	2014	C32	0	0	0	46715000	0	3.80726e+08	1.22982e+07	4.39739e+08	4.39739e+08	5.90132e+07	5.90132e+07	4.39739e+08	4.39739e+08	4.69272e+10	0.00937067	0.00937067	0.00125755	0.00125755	0.00937067	0.00937067	0	1.22837e+06	348056	60259.5	0.166137	0.163718	1288700	1.51657e+10	2.2918e+09	0.323175	0.0488373	#REF!	0.010557	1996-11-20
000630	2015	C32	0	0	0	47715000	0	3.90924e+08	1.17105e+07	4.50349e+08	4.50349e+08	5.94255e+07	5.94255e+07	4.50349e+08	4.50349e+08	4.41675e+10	0.0101964	0.0101964	0.00134546	0.00134546	0.0101964	0.0101964	0	1.39228e+06	400953	63216.6	-0.021638	0.157656	1264500	1.55819e+10	4.87437e+09	0.35279	0.110361	#REF!	0.012954	1996-11-20
000630	2016	C32	4.19486e+07	0		67815000		4.71487e+08	1.11296e+07	5.9238e+08	5.50431e+08	7.89446e+07	1.20893e+08	5.50431e+08	5.9238e+08	4.45939e+10	0.0132839	0.0123432	0.00271098	0.0017703	0.0132839	0.0123432	0.000940681	1.55007e+06	486557	68303.9	-0.002561	0.156519	955000	1.55634e+10	4.83848e+09	0.349002	0.108501	#REF!	0.010646	1996-11-20
000630	2017	C32	3.341e+07	0		67815000		2.85154e+08	1.05488e+07	3.96927e+08	3.63517e+08	7.83638e+07	1.11774e+08	3.63517e+08	3.96927e+08	4.77936e+10	0.00830504	0.00760599	0.00233868	0.00163963	0.00830504	0.00760599	0.000699048	1.67677e+06	543790	70645.6	-0.048963	0.135625	1185500	1.48193e+10	-7.71355e+08	0.310069	-0.0161393	#REF!	0.012291	1996-11-20
000630	2018	C32	2.09705e+07	0		66315000		3.47207e+08	9.56327e+06	4.44056e+08	4.23085e+08	7.58783e+07	9.68488e+07	4.23085e+08	4.44056e+08	4.69862e+10	0.00945077	0.00900446	0.00206122	0.00161491	0.00945077	0.00900446	0.000446312	1.82674e+06	551686	73208.4	0.02619	0.13563	1337700	1.81298e+10	5.66484e+09	0.385853	0.120564	#REF!	0.011656	1996-11-20
000630	2019	C32	0	1.31951e+08				5.59957e+08	2.59532e+07	7.17861e+08	7.17861e+08	1.57904e+08	1.57904e+08	7.17861e+08	7.17861e+08	4.79115e+10	0.0149831	0.0149831	0.00329575	0.00329575	0.0149831	0.0149831	0	1.98649e+06	576009	77189.5	0.09843	0.135858	1521000	1.7376e+10	4.0602e+09	0.362669	0.0847439	#REF!	0.012826	1996-11-20
000632	2009	S90	1.37904e+06	0	0	106837	180000	1.05384e+08	5.95099e+07	1.6656e+08	1.65181e+08	5.97968e+07	6.11758e+07	1.65181e+08	1.6656e+08	3.00359e+09	0.0554536	0.0549945	0.0203675	0.0199084	0.0554536	0.0549945	0.000459131	606225	220002	38246	-0.129185	0.033447	2323400	1.37986e+08	4.25685e+08	0.0459403	0.141725	#REF!	0.033841	1996-11-21
000632	2010	S90	1.17537e+06	0		141232	180000	1.05974e+08	1.05823e+08	2.13294e+08	2.12118e+08	1.06144e+08	1.07319e+08	2.12118e+08	2.13294e+08	3.38546e+09	0.0630029	0.0626557	0.0317001	0.0313529	0.0630029	0.0626557	0.000347182	725852	266622	44628.2	0.498519	0.032774	3255300	1.40359e+08	6.67503e+07	0.0414592	0.0197168	#REF!	0.024804	1996-11-21
000632	2011	S90	418993	0		86046.2	0	5.967e+07	1.14482e+08	1.74657e+08	1.74238e+08	1.14569e+08	1.14988e+08	1.74238e+08	1.74657e+08	3.7599e+09	0.0464526	0.0463412	0.0305826	0.0304711	0.0464526	0.0463412	0.000111437	851591	289848	50748.5	0.196926	0.032757	4732000	1.36905e+08	-2.55396e+08	0.0364119	-0.0679261	#REF!	0.02418	1996-11-21
000632	2012	F51	477207	0	0	105452	0	2.19306e+07	1.42313e+09	1.44565e+09	1.44517e+09	1.42324e+09	1.42372e+09	1.44517e+09	1.44565e+09	4.92914e+09	0.293286	0.293189	0.288837	0.28874	0.293286	0.293189	9.68134e-05	974149	308664	54659.8	0.049021	0.032763	5108300	1.23529e+08	1.35817e+08	0.0250609	0.0275539	#REF!	0.024731	1996-11-21
000632	2013	F51	278172	0	0	98778.5	0	3.08486e+07	1.50343e+09	1.53465e+09	1.53437e+09	1.50353e+09	1.5038e+09	1.53437e+09	1.53465e+09	5.68253e+09	0.270065	0.270016	0.264636	0.264587	0.270065	0.270016	4.89521e-05	1.10652e+06	337291	58574.4	0.118969	0.04047	5190600	1.26636e+08	-1.76796e+08	0.0222852	-0.0311121	#REF!	0.022063	1996-11-21
000632	2014	F51	0	0	0	730547	0	2.13161e+08	1.74421e+09	1.9581e+09	1.9581e+09	1.74494e+09	1.74494e+09	1.9581e+09	1.9581e+09	5.92692e+09	0.330374	0.330374	0.294409	0.294409	0.330374	0.330374	0	1.22837e+06	348056	60259.5	-0.16624	0.042215	6561100	2.92774e+08	-2.1945e+08	0.0493972	-0.037026	#REF!	0.032065	1996-11-21
000632	2015	F51	30000000	0	0	225632	0	2.02178e+08	1.81532e+09	2.04773e+09	2.01773e+09	1.81555e+09	1.84555e+09	2.01773e+09	2.04773e+09	7.15301e+09	0.286275	0.282081	0.25801	0.253816	0.286275	0.282081	0.00419404	1.39228e+06	400953	63216.6	0.060667	0.040097	4008100	4.06997e+08	4.28431e+08	0.0568986	0.0598952	#REF!	0.024602	1996-11-21
000632	2016	F51	0	0		157326		2.14873e+08	1.8105e+09	2.02553e+09	2.02553e+09	1.81066e+09	1.81066e+09	2.02553e+09	2.02553e+09	6.75669e+09	0.299782	0.299782	0.26798	0.26798	0.299782	0.299782	0	1.55007e+06	486557	68303.9	0.064024	0.038658	2190900	3.70882e+08	2.40731e+08	0.0548911	0.0356285	#REF!	0.018565	1996-11-21
000632	2017	F51	0	0		193206		2.03004e+08	1.79748e+09	2.00068e+09	2.00068e+09	1.79767e+09	1.79767e+09	2.00068e+09	2.00068e+09	7.04741e+09	0.283889	0.283889	0.255083	0.255083	0.283889	0.283889	0	1.67677e+06	543790	70645.6	0.354187	0.037492	2397800	4.46948e+08	3.0323e+08	0.0634202	0.0430272	#REF!	0.015288	1996-11-21
000632	2018	F51	0	0		185759		1.79868e+08	1.79822e+09	1.97827e+09	1.97827e+09	1.79841e+09	1.79841e+09	1.97827e+09	1.97827e+09	7.7726e+09	0.254519	0.254519	0.231378	0.231378	0.254519	0.254519	0	1.82674e+06	551686	73208.4	0.052725	0.052211	3264800	5.4254e+08	7.87076e+08	0.0698016	0.101263	#REF!	0.01452	1996-11-21
000632	2019	F51	3.26508e+06	0				2.11052e+08	1.79822e+09	2.01254e+09	2.00927e+09	1.79822e+09	1.80149e+09	2.00927e+09	2.01254e+09	8.53994e+09	0.235662	0.23528	0.210948	0.210566	0.235662	0.23528	0.000382331	1.98649e+06	576009	77189.5	-0.090653	0.053653	4419800	5.45051e+08	1.49333e+09	0.0638238	0.174864	#REF!	0.019569	1996-11-21
000633	2009	S90	0	0	0	0	0	1.33964e+08	0	1.33964e+08	1.33964e+08	0	0	1.33964e+08	1.33964e+08	3.99165e+08	0.33561	0.33561	0	0	0.33561	0.33561	0	606225	220002	38246	0.223316	0.274956	554000	1.37076e+08	-2.87717e+07	0.343406	-0.0720797	#REF!	0.169355	1996-11-12
000633	2010	S90	1288040	0		0	0	0	0	1288040	0	0	1288040	0	1288040	3.76406e+08	0.00342195	0	0.00342195	0	0.00342195	0	0.00342195	725852	266622	44628.2	-0.637012	0.275177	665000	1.47935e+08	6.63065e+06	0.39302	0.0176157	#REF!	0.344258	1996-11-12
000633	2011	S90	2.65754e+06	0		0	0	8.29967e+06	0	1.09572e+07	8.29967e+06	0	2.65754e+06	8.29967e+06	1.09572e+07	3.15203e+08	0.0347624	0.0263312	0.0084312	0	0.0347624	0.0263312	0.0084312	851591	289848	50748.5	0.658227	0.148224	705000	1.03467e+08	-8.11548e+07	0.328255	-0.257468	#REF!	0.150041	1996-11-12
000633	2012	C38	0	0	0	0	0	8.12547e+06	0	8.12547e+06	8.12547e+06	0	0	8.12547e+06	8.12547e+06	3.16835e+08	0.0256458	0.0256458	0	0	0.0256458	0.0256458	0	974149	308664	54659.8	0.158008	0.148128	780400	5.0042e+07	-9.0464e+06	0.157944	-0.0285524	#REF!	0.120802	1996-11-12
000633	2013	C38	0	0	0	0	0	7.81773e+06	0	7.81773e+06	7.81773e+06	0	0	7.81773e+06	7.81773e+06	2.95246e+08	0.0264787	0.0264787	0	0	0.0264787	0.0264787	0	1.10652e+06	337291	58574.4	-0.191348	0.143308	823200	1.02299e+08	-3.34319e+07	0.346489	-0.113234	#REF!	0.154376	1996-11-12
000633	2014	C38	0	0	0	0	0	7.71532e+06	0	7.71532e+06	7.71532e+06	0	0	7.71532e+06	7.71532e+06	2.57833e+08	0.0299237	0.0299237	0	0	0.0299237	0.0299237	0	1.22837e+06	348056	60259.5	-0.330009	0.142563	941600	1.16651e+08	-3.99102e+07	0.452429	-0.154791	#REF!	0.279112	1996-11-12
000633	2015	C38	0	0	0	0	0	0	0	0	0	0	0	0	0	2.19782e+08	0	0	0	0	0	0	0	1.39228e+06	400953	63216.6	-0.487797	0.043564	1040000	1.10349e+08	3.94031e+07	0.502085	0.179283	#REF!	0.589302	1996-11-12
000633	2016	C38	0	0		5000000			7757.26	5.00776e+06	5.00776e+06	5.00776e+06	5.00776e+06	5.00776e+06	5.00776e+06	9.6567e+08	0.00518579	0.00518579	0.00518579	0.00518579	0.00518579	0.00518579	0	1.55007e+06	486557	68303.9	0.160451	0.061746	1420000	1.04683e+08	-5.42708e+07	0.108405	-0.0562001	#REF!	0.739245	1996-11-12
000633	2017	C38	0	0		5000000			7757.26	5.00776e+06	5.00776e+06	5.00776e+06	5.00776e+06	5.00776e+06	5.00776e+06	9.89375e+08	0.00506154	0.00506154	0.00506154	0.00506154	0.00506154	0.00506154	0	1.67677e+06	543790	70645.6	0.277861	0.061973	1454500	1.01231e+08	-4.91121e+08	0.102319	-0.496396	#REF!	0.595186	1996-11-12
000633	2018	C38	0	0		5000000		8.00212e+06	7757.26	1.30099e+07	1.30099e+07	5.00776e+06	5.00776e+06	1.30099e+07	1.30099e+07	1.04613e+09	0.0124362	0.0124362	0.00478693	0.00478693	0.0124362	0.0124362	0	1.82674e+06	551686	73208.4	0.671464	0.060734	1886500	9.99921e+07	-1.64091e+08	0.0955828	-0.156856	#REF!	0.194971	1996-11-12
000633	2019	C38	0	0				8.01036e+06	7757.26	8.01811e+06	8.01811e+06	7757.26	7757.26	8.01811e+06	8.01811e+06	1.11553e+09	0.00718772	0.00718772	6.95388e-06	6.95388e-06	0.00718772	0.00718772	0	1.98649e+06	576009	77189.5	-0.102777	0.059995	2036100	9.54964e+07	-7.35546e+07	0.0856064	-0.065937	#REF!	0.229744	1996-11-12
000635	2009	C26	0	0	0	0	0	17067000	1.51706e+07	3.22376e+07	3.22376e+07	1.51706e+07	1.51706e+07	3.22376e+07	3.22376e+07	3.75133e+09	0.00859365	0.00859365	0.00404407	0.00404407	0.00859365	0.00859365	0	606225	220002	38246	-0.075391	0.053065	714500	3.1853e+09	7.39543e+07	0.849112	0.0197142	#REF!	0.038233	1996-11-20
000635	2010	C26	0	0		0	0	17067000	1.41743e+07	3.12413e+07	3.12413e+07	1.41743e+07	1.41743e+07	3.12413e+07	3.12413e+07	3.67864e+09	0.00849264	0.00849264	0.00385315	0.00385315	0.00849264	0.00849264	0	725852	266622	44628.2	0.317215	0.052053	780000	3.0344e+09	2.08492e+08	0.82487	0.0566764	#REF!	0.04692	1996-11-20
000635	2011	C26	26275	0		0	0	1.27724e+07	8.68425e+06	2.14829e+07	2.14567e+07	8.68425e+06	8.71053e+06	2.14567e+07	2.14829e+07	3.75003e+09	0.00572874	0.00572174	0.00232279	0.00231579	0.00572874	0.00572174	7.00662e-06	851591	289848	50748.5	0.134887	0.052123	788600	2.82021e+09	1.5624e+08	0.752051	0.0416638	#REF!	0.054475	1996-11-20
000635	2012	C26	357850	0	0	0	0	8.92231e+06	0	9.28016e+06	8.92231e+06	0	357850	8.92231e+06	9.28016e+06	3.62597e+09	0.00255936	0.00246067	9.86909e-05	0	0.00255936	0.00246067	9.86909e-05	974149	308664	54659.8	-0.028492	0.265288	803918	2.85611e+09	2.0844e+08	0.787682	0.0574853	#REF!	0.057312	1996-11-20
000635	2013	C26	0	0	0	0	0	0	0	0	0	0	0	0	0	3.55172e+09	0	0	0	0	0	0	0	1.10652e+06	337291	58574.4	0.007081	0.264145	903451	2.66564e+09	2.68528e+08	0.750519	0.075605	#REF!	0.066109	1996-11-20
000635	2014	C26	0	0	0	0	0	0	0	0	0	0	0	0	0	3.09714e+09	0	0	0	0	0	0	0	1.22837e+06	348056	60259.5	-0.294642	0.263857	1056700	2.50281e+09	4.85009e+08	0.808104	0.156599	#REF!	0.086982	1996-11-20
000635	2015	C26	0	0	0	0	0	0	0	0	0	0	0	0	0	3.14382e+09	0	0	0	0	0	0	0	1.39228e+06	400953	63216.6	-0.122541	0.262795	1291600	2.30533e+09	1.17532e+08	0.73329	0.0373853	#REF!	0.09409	1996-11-20
000635	2016	C26	6222675	0						6222675	0	0	6222675	0	6222675	3.33009e+09	0.00186862	0	0.00186862	0	0.00186862	0	0.00186862	1.55007e+06	486557	68303.9	-0.05883	0.262791	1313200	2.10916e+09	2.00003e+08	0.633365	0.0600592	#REF!	0.092161	1996-11-20
000635	2017	C26	0	0						0	0	0	0	0	0	3.44416e+09	0	0	0	0	0	0	0	1.67677e+06	543790	70645.6	0.231282	0.264898	1423600	1.91364e+09	3.6889e+08	0.555618	0.107106	#REF!	0.082612	1996-11-20
000635	2018	C26	0	0						0	0	0	0	0	0	3.13596e+09	0	0	0	0	0	0	0	1.82674e+06	551686	73208.4	0.011177	0.264903	1465300	1.76391e+09	1.90936e+08	0.562477	0.0608859	#REF!	0.083007	1996-11-20
000635	2019	C26	0	0						0	0	0	0	0	0	3.09831e+09	0	0	0	0	0	0	0	1.98649e+06	576009	77189.5	0.050352	0.263006	1629700	1.5888e+09	-8.09782e+07	0.512796	-0.0261363	#REF!	0.0809	1996-11-20
000636	2009	C39	579750	0		0	0	1.68435e+08	0	1.69015e+08	1.68435e+08	0	579750	1.68435e+08	1.69015e+08	2.68944e+09	0.0628439	0.0626284	0.000215565	0	0.0628439	0.0626284	0.000215565	606225	220002	38246	-0.134017	0.034807	1461900	1.05171e+09	2.68717e+08	0.391053	0.0999154	#REF!	0.093034	1996-11-29
000636	2010	C39	947780	0		482400000	0	1.40351e+08	0	6.23699e+08	6.22751e+08	482400000	483347780	6.22751e+08	6.23699e+08	3.29603e+09	0.189227	0.188939	0.146645	0.146358	0.189227	0.188939	0.000287552	725852	266622	44628.2	0.219106	0.033813	2015700	9.83289e+08	4.17667e+08	0.298325	0.126718	#REF!	0.09036	1996-11-29
000636	2011	C39	21309.4	0		394132029	0	1.93565e+08	0	5.87719e+08	5.87697e+08	394132029	3.94153e+08	5.87697e+08	5.87719e+08	3.30953e+09	0.177583	0.177577	0.119096	0.11909	0.177583	0.177577	6.4388e-06	851591	289848	50748.5	0.023575	0.034715	3584900	1100476983	2.52492e+08	0.332517	0.0762924	#REF!	0.116989	1996-11-29
000636	2012	C39	9.60827e+06	0	0	2.3869e+08	0	2.14249e+08	0	4.62547e+08	4.52939e+08	2.3869e+08	2.48298e+08	4.52939e+08	4.62547e+08	3.27887e+09	0.141069	0.138139	0.0757268	0.0727964	0.141069	0.138139	0.00293036	974149	308664	54659.8	0.001285	0.036481	2207000	1.13955e+09	1.16994e+08	0.347544	0.0356813	#REF!	0.106205	1996-11-29
000636	2013	C39	6416.04	0	0	3.01215e+08	0	2.71927e+08	0	5.73148e+08	5.73142e+08	3.01215e+08	3.01221e+08	5.73142e+08	5.73148e+08	3.86891e+09	0.148142	0.14814	0.0778568	0.0778551	0.148142	0.14814	1.65836e-06	1.10652e+06	337291	58574.4	0.070103	0.036481	1995300	1.15541e+09	9.82266e+07	0.298639	0.0253887	#REF!	0.106987	1996-11-29
000636	2014	C39	66955	0	0	6.07136e+08	0	1.79858e+08	0	7.87061e+08	7.86994e+08	6.07136e+08	6.07203e+08	7.86994e+08	7.87061e+08	5.08314e+09	0.154838	0.154824	0.119454	0.119441	0.154838	0.154824	1.3172e-05	1.22837e+06	348056	60259.5	0.007719	0.052332	2026800	1.19357e+09	8.11447e+07	0.234809	0.0159635	#REF!	0.111867	1996-11-29
000636	2015	C39	44645	0	0	8.95963e+08	0	1.86135e+08	0	1082142797	1082098152	8.95963e+08	8.96008e+08	1082098152	1082142797	6.58819e+09	0.164255	0.164248	0.136002	0.135995	0.164255	0.164248	6.77652e-06	1.39228e+06	400953	63216.6	-0.13717	0.043011	2087200	1.59854e+09	1.65802e+07	0.242638	0.00251665	#REF!	0.149036	1996-11-29
000636	2016	C39	0	0		5.29205e+08		4.61985e+08		991190130	991190130	5.29205e+08	5.29205e+08	991190130	991190130	6.64247e+09	0.14922	0.14922	0.0796699	0.0796699	0.14922	0.14922	0	1.55007e+06	486557	68303.9	0.430391	0.042872	2467700	1.74071e+09	2.1709e+08	0.262057	0.0326821	#REF!	0.145829	1996-11-29
000636	2017	C39	0	0		3.1224e+08		4.64612e+08	1.71408e+07	7.93993e+08	7.93993e+08	3.29381e+08	3.29381e+08	7.93993e+08	7.93993e+08	6.32886e+09	0.125456	0.125456	0.0520442	0.0520442	0.125456	0.125456	0	1.67677e+06	543790	70645.6	0.209362	0.041771	4256100	2.10207e+09	4.0586e+08	0.33214	0.0641284	#REF!	0.109964	1996-11-29
000636	2018	C39	0	0		2.66392e+08		5.00121e+08	1.81431e+07	7.84656e+08	7.84656e+08	2.84535e+08	2.84535e+08	7.84656e+08	7.84656e+08	7.04334e+09	0.111404	0.111404	0.0403977	0.0403977	0.111404	0.111404	0	1.82674e+06	551686	73208.4	0.365109	0.041207	3493400	2.16997e+09	1.46176e+09	0.308088	0.207538	#REF!	0.062734	1996-11-29
000636	2019	C39	349000000	0				5.76718e+08	2.08286e+07	9.46546e+08	5.97546e+08	2.08286e+07	3.69829e+08	5.97546e+08	9.46546e+08	7.00151e+09	0.135192	0.0853454	0.0528213	0.00297487	0.135192	0.0853454	0.0498464	1.98649e+06	576009	77189.5	-0.280998	0.040439	14670600	2.13318e+09	7.92633e+08	0.304675	0.113209	#REF!	0.069266	1996-11-29
000637	2009	C25	1.26393e+08	0	0	0	60000000	7.98029e+06	0	1.94373e+08	6.79803e+07	60000000	1.86393e+08	6.79803e+07	1.94373e+08	9.25509e+08	0.210018	0.0734518	0.201395	0.0648292	0.210018	0.0734518	0.136566	606225	220002	38246	-0.28298	0.114969	1877000	2.02107e+08	1.76797e+08	0.218374	0.191026	#REF!	0.037894	1996-11-14
000637	2010	C25	1.76639e+08	0		0	0	1500000	0	1.78139e+08	1500000	0	1.76639e+08	1500000	1.78139e+08	8.33516e+08	0.213719	0.00179961	0.21192	0	0.213719	0.00179961	0.21192	725852	266622	44628.2	0.323185	0.113164	1877000	1.65564e+08	1.1533e+08	0.198633	0.138366	#REF!	0.020093	1996-11-14
000637	2011	C25	11924562	0		0	0	1500000	3.11124e+06	1.65358e+07	4.61124e+06	3.11124e+06	1.50358e+07	4.61124e+06	1.65358e+07	7.28624e+08	0.0226946	0.0063287	0.0206359	0.00427003	0.0226946	0.0063287	0.0163659	851591	289848	50748.5	0.153176	0.11149	1877000	1.68921e+08	-1.00995e+08	0.231836	-0.138611	#REF!	0.014062	1996-11-14
000637	2012	C25	1.17827e+07	0	0	0	0	1500000	2.9422e+06	1.62249e+07	4.4422e+06	2.9422e+06	1.47249e+07	4.4422e+06	1.62249e+07	9.41278e+08	0.0172371	0.00471933	0.0156435	0.00312575	0.0172371	0.00471933	0.0125178	974149	308664	54659.8	-0.145224	0.111437	1877000	2.91512e+08	3.26958e+07	0.309698	0.0347356	#REF!	0.019519	1996-11-14
000637	2013	C25	1.09296e+07	0	0	0	0	1500000	2.77709e+06	1.52067e+07	4.27709e+06	2.77709e+06	1.37067e+07	4.27709e+06	1.52067e+07	1.03981e+09	0.0146245	0.00411334	0.013182	0.00267077	0.0146245	0.00411334	0.0105112	1.10652e+06	337291	58574.4	-0.082998	0.111482	2314000	3.20496e+08	4.50692e+07	0.308225	0.0433437	#REF!	0.031277	1996-11-14
000637	2014	C25	6.41518e+06	0	0	11500000	0	20000000	2.61901e+06	4.05342e+07	3.4119e+07	1.4119e+07	2.05342e+07	3.4119e+07	4.05342e+07	1.21234e+09	0.0334346	0.028143	0.0169376	0.011646	0.0334346	0.028143	0.00529155	1.22837e+06	348056	60259.5	0.237383	0.109246	2127000	4.15136e+08	2.2952e+08	0.342425	0.189319	#REF!	0.030495	1996-11-14
000637	2015	C25	2.93896e+07	0	0	11500000	0	3.48485e+07	2.48968e+06	7.82278e+07	4.88381e+07	1.39897e+07	4.33793e+07	4.88381e+07	7.82278e+07	1.2718e+09	0.0615096	0.0384009	0.0341087	0.0109999	0.0615096	0.0384009	0.0231087	1.39228e+06	400953	63216.6	-0.236063	0.108918	2127000	3.73838e+08	1.794e+08	0.293945	0.14106	#REF!	0.036025	1996-11-14
000637	2016	C25	3.73599e+07	0		11500000		6.31336e+07	2.36034e+06	1.14354e+08	7.6994e+07	1.38603e+07	5.12202e+07	7.6994e+07	1.14354e+08	1.27984e+09	0.0893501	0.060159	0.0400208	0.0108297	0.0893501	0.060159	0.029191	1.55007e+06	486557	68303.9	-0.034798	0.108968	1807000	3.79712e+08	3.08225e+08	0.296687	0.240831	#REF!	0.031706	1996-11-14
000637	2017	C25	4.0989e+07	0		11500000		6.49007e+07	2.23101e+06	1.19621e+08	7.86317e+07	1.3731e+07	5.472e+07	7.86317e+07	1.19621e+08	1.20909e+09	0.0989342	0.0650336	0.045257	0.0113565	0.0989342	0.0650336	0.0339006	1.67677e+06	543790	70645.6	0.488957	0.108904	1877000	3.89957e+08	1.33944e+08	0.322521	0.110781	#REF!	0.024529	1996-11-14
000637	2018	C25	4.29437e+07	0		10500000		6.58191e+07	2.10167e+06	1.21364e+08	7.84208e+07	1.26017e+07	5.55454e+07	7.84208e+07	1.21364e+08	1.23974e+09	0.0978947	0.0632556	0.0448039	0.0101647	0.0978947	0.0632556	0.0346391	1.82674e+06	551686	73208.4	-0.019917	0.108891	1877000	3.73639e+08	1.3399e+08	0.301384	0.108079	#REF!	0.018628	1996-11-14
000637	2019	C25	1.94638e+07	0				4.05923e+07	1.97234e+06	6.20284e+07	4.25647e+07	1.97234e+06	2.14361e+07	4.25647e+07	6.20284e+07	1.50327e+09	0.0412623	0.0283147	0.0142596	0.00131203	0.0412623	0.0283147	0.0129476	1.98649e+06	576009	77189.5	-0.005032	0.109116	8690700	3.63181e+08	-4.41206e+07	0.241594	-0.0293498	#REF!	0.027581	1996-11-14
000639	2009	C33	0	0	0	0	0	0	0	0	0	0	0	0	0	1.86802e+08	0	0	0	0	0	0	0	606225	220002	38246	-0.337846	0.044816	373600	7.21712e+07	4.2443e+07	0.386352	0.227209	#REF!	0.123152	1996-11-26
000639	2010	C33	0	0		0	0	0	0	0	0	0	0	0	0	8.99667e+08	0	0	0	0	0	0	0	725852	266622	44628.2	16.0959	0.187645	735400	2.98458e+08	4.4972e+07	0.331743	0.0499874	#REF!	0.016971	1996-11-26
000639	2011	C13	0	0	0	0	0	0	0	0	0	0	0	0	0	1.40963e+09	0	0	0	0	0	0	0	851591	289848	50748.5	0.530099	0.187595	1154900	2.88974e+08	-84636660	0.205	-0.060042	#REF!	0.048496	1996-11-26
000639	2012	C13	0	0	0	0	0	0	0	0	0	0	0	0	0	1.43085e+09	0	0	0	0	0	0	0	974149	308664	54659.8	0.347674	0.187114	1100000	5.82135e+08	3.79297e+08	0.406847	0.265086	#REF!	0.048953	1996-11-26
000639	2013	C13	0	0	0	0	0	0	0	0	0	0	0	0	0	1.43635e+09	0	0	0	0	0	0	0	1.10652e+06	337291	58574.4	-0.021419	0.187057	1030000	5.69415e+08	3.26062e+08	0.396431	0.227007	#REF!	0.047629	1996-11-26
000639	2014	C13	0	0	0	0	0	0	0	0	0	0	0	0	0	1.85961e+09	0	0	0	0	0	0	0	1.22837e+06	348056	60259.5	-0.229473	0.187286	586800	6.1334e+08	1.96268e+08	0.329823	0.105543	#REF!	0.051783	1996-11-26
000639	2015	C13	0	0	0	100000000	0	0	0	100000000	100000000	100000000	100000000	100000000	100000000	1.74248e+09	0.0573895	0.0573895	0.0573895	0.0573895	0.0573895	0.0573895	0	1.39228e+06	400953	63216.6	0.199676	0.18901	900000	5.25394e+08	1.36372e+08	0.301521	0.0782635	#REF!	0.047709	1996-11-26
000639	2016	C13	0	0		1.245e+08		9.57605e+06		1.34076e+08	1.34076e+08	1.245e+08	1.245e+08	1.34076e+08	1.34076e+08	8.33618e+09	0.0160836	0.0160836	0.0149349	0.0149349	0.0160836	0.0160836	0	1.55007e+06	486557	68303.9	0.504257	0.188272	700000	6.80507e+08	-1.47906e+08	0.081633	-0.0177427	#REF!	0.06408	1996-11-26
000639	2017	C13	0	0		1.29591e+08		9.52346e+06		1.39115e+08	1.39115e+08	1.29591e+08	1.29591e+08	1.39115e+08	1.39115e+08	7.70685e+09	0.0180508	0.0180508	0.0168151	0.0168151	0.0180508	0.0180508	0	1.67677e+06	543790	70645.6	0.664584	0.195534	1200000	7.20784e+08	3.89651e+08	0.0935251	0.0505591	#REF!	0.04995	1996-11-26
000639	2018	C13	0	0		1.41345e+08		9.49241e+06		1.50838e+08	1.50838e+08	1.41345e+08	1.41345e+08	1.50838e+08	1.50838e+08	1.02797e+10	0.0146733	0.0146733	0.0137499	0.0137499	0.0146733	0.0146733	0	1.82674e+06	551686	73208.4	0.04035	0.136553	1000000	6.87978e+08	1.19299e+09	0.0669257	0.116053	#REF!	0.031544	1996-11-26
000639	2019	C13	0	0				9.4911e+06		9.4911e+06	9.4911e+06	0	0	9.4911e+06	9.4911e+06	8.14013e+09	0.00116596	0.00116596	0	0	0.00116596	0.00116596	0	1.98649e+06	576009	77189.5	-0.020194	0.14336	1037500	6.61013e+08	3.9318e+08	0.0812042	0.0483014	#REF!	0.034178	1996-11-26
000650	2009	C27	7875504	0		0	0	0	0	7875504	0	0	7875504	0	7875504	1.06088e+09	0.00742354	0	0.00742354	0	0.00742354	0	0.00742354	606225	220002	38246	0.121256	0.234171	544600	1.17594e+08	2.00579e+08	0.110845	0.189068	#REF!	0.04567	1996-12-10
000650	2010	C27	9245338	0		0	0	0	0	9245338	0	0	9245338	0	9245338	1.47818e+09	0.00625454	0	0.00625454	0	0.00625454	0	0.00625454	725852	266622	44628.2	0.390791	0.213702	828900	1.41076e+08	130072804	0.095439	0.0879952	#REF!	0.050786	1996-12-10
000650	2011	C27	8293928	0		0	0	0	0	8293928	0	0	8293928	0	8293928	1.60279e+09	0.00517468	0	0.00517468	0	0.00517468	0	0.00517468	851591	289848	50748.5	0.615261	0.21097	969800	1.54795e+08	1.66926e+08	0.0965785	0.104147	#REF!	0.038492	1996-12-10
000650	2012	C27	5537262	0	0	0	0	0	0	5537262	0	0	5537262	0	5537262	2.09487e+09	0.00264325	0	0.00264325	0	0.00264325	0	0.00264325	974149	308664	54659.8	-0.054441	0.20139	1249500	3.27631e+08	1.83967e+08	0.156397	0.087818	#REF!	0.068743	1996-12-10
000650	2013	C27	5215345	0	0	0	0	0	0	5215345	0	0	5215345	0	5215345	2.32872e+09	0.00223958	0	0.00223958	0	0.00223958	0	0.00223958	1.10652e+06	337291	58574.4	-0.138031	0.199528	1302800	3.24297e+08	2.13355e+08	0.13926	0.0916193	#REF!	0.105832	1996-12-10
000650	2014	C27	6733150	0	0	0	0	0	0	6733150	0	0	6733150	0	6733150	2.5971e+09	0.00259256	0	0.00259256	0	0.00259256	0	0.00259256	1.22837e+06	348056	60259.5	0.252219	0.08794	1041000	5.1554e+08	3.65274e+08	0.198506	0.140647	#REF!	0.094501	1996-12-10
000650	2015	C27	8209906	0	0	200000	0	0	0	8409906	200000	200000	8409906	200000	8409906	3.15627e+09	0.00266451	6.33659e-05	0.00266451	6.33659e-05	0.00266451	6.33659e-05	0.00260114	1.39228e+06	400953	63216.6	0.120109	0.075236	1309100	5.79027e+08	4.34765e+08	0.183453	0.137746	#REF!	0.074938	1996-12-10
000650	2016	C27	8805035	0		300000				9105035	300000	300000	9105035	300000	9105035	3.8649e+09	0.00235583	7.76218e-05	0.00235583	7.76218e-05	0.00235583	7.76218e-05	0.00227821	1.55007e+06	486557	68303.9	0.413352	0.075343	1576800	6.70133e+08	5.22083e+08	0.17339	0.135083	#REF!	0.070092	1996-12-10
000650	2017	C27	9993500	0		100000				10093500	100000	100000	10093500	100000	10093500	4.16739e+09	0.00242202	2.39958e-05	0.00242202	2.39958e-05	0.00242202	2.39958e-05	0.00239802	1.67677e+06	543790	70645.6	0.077569	0.073184	1672800	6.6814e+08	4.97856e+08	0.160326	0.119465	#REF!	0.079062	1996-12-10
000650	2018	C27	7863900	0						7863900	0	0	7863900	0	7863900	4.61666e+09	0.00170338	0	0.00170338	0	0.00170338	0	0.00170338	1.82674e+06	551686	73208.4	0.1456	0.076341	2531900	6.26397e+08	5.69454e+08	0.135682	0.123348	#REF!	0.064981	1996-12-10
000650	2019	C27	805140673	0				1.84312e+08	3.50764e+07	1.02453e+09	2.19388e+08	3.50764e+07	8.40217e+08	2.19388e+08	1.02453e+09	4.98443e+09	0.205546	0.0440147	0.168568	0.00703719	0.205546	0.0440147	0.161531	1.98649e+06	576009	77189.5	0.040366	0.07294	2507600	5.51851e+08	6.93971e+08	0.110715	0.139228	#REF!	0.059367	1996-12-10
000651	2009	C38	2.3711e+06	0	1666102000	757400600	0	7.01598e+06	1.14131e+08	8.80919e+08	8.78548e+08	2.53763e+09	2.54001e+09	2.54465e+09	2.54702e+09	5.15303e+10	0.0170952	0.0170492	0.0492915	0.0492455	0.0494277	0.0493817	4.60138e-05	606225	220002	38246	0.01012	0.048684	4980000	4.60844e+09	9.4496e+09	0.0894317	0.18338	#REF!	0.036898	1996-11-18
000651	2010	C38	7.21957e+07	0	1.56154e+09	1093942250	0	2.17871e+07	1.71468e+08	1.35939e+09	1.2872e+09	2.82695e+09	2.89914e+09	2.84873e+09	2.92093e+09	6.56044e+10	0.0207211	0.0196206	0.0441913	0.0430908	0.0445234	0.0434229	0.00110047	725852	266622	44628.2	0.423335	0.049326	7020000	5.52798e+09	6.15995e+08	0.0842624	0.00938954	#REF!	0.032732	1996-11-18
000651	2011	C38	16489122	0	0	0	0	1.68766e+07	1.9763e+08	2.30996e+08	2.14507e+08	1.9763e+08	2.1412e+08	2.14507e+08	2.30996e+08	8.52116e+10	0.00271085	0.00251735	0.0025128	0.00231929	0.00271085	0.00251735	0.000193508	851591	289848	50748.5	0.376026	0.048338	10990000	7.70914e+09	3.35616e+09	0.0904705	0.0393862	#REF!	0.033471	1996-11-18
000651	2012	C38	2.6346e+08	0	2.0889e+09	554912450	0	2.816e+07	2.08009e+08	1.05454e+09	7.91082e+08	2.85183e+09	3.11529e+09	2.87999e+09	3.14345e+09	1.07567e+11	0.00980359	0.00735432	0.0289614	0.0265121	0.0292232	0.0267739	0.00244927	974149	308664	54659.8	0.194343	0.041495	10990000	1.27004e+10	1.84087e+10	0.11807	0.171138	#REF!	0.040837	1996-11-18
000651	2013	C38	1.24611e+09	0	4.56546e+09	805932600	0	9.75685e+07	5.03056e+08	2.65266e+09	1.40656e+09	5.87444e+09	7.12055e+09	5.97201e+09	7.21812e+09	1.33702e+11	0.0198401	0.0105201	0.0532568	0.0439368	0.0539866	0.0446666	0.00932002	1.10652e+06	337291	58574.4	0.194447	0.042096	11540000	1.40341e+10	1.29698e+10	0.104966	0.0970055	#REF!	0.042904	1996-11-18
000651	2014	C38	0	8.41775e+07	6.4417e+09	2.1501e+09	0	9.22131e+07	5.07902e+08	2.83439e+09	2.83439e+09	9.18388e+09	9.18388e+09	9.27609e+09	9.27609e+09	1.56231e+11	0.0181423	0.0181423	0.058784	0.058784	0.0593742	0.0593742	0	1.22837e+06	348056	60259.5	0.161197	0.043185	15597200	1.49393e+10	1.89392e+10	0.095623	0.121225	#REF!	0.034978	1996-11-18
000651	2015	C38	0	0	7.87262e+09	2.70472e+09	0	9.54592e+07	4.91541e+08	3.29172e+09	3.29172e+09	1.10689e+10	1.10689e+10	1.11643e+10	1.11643e+10	1.61698e+11	0.0203572	0.0203572	0.068454	0.068454	0.0690444	0.0690444	0	1.39228e+06	400953	63216.6	-0.290418	0.042387	15120200	1.54318e+10	4.43784e+10	0.095436	0.274452	#REF!	0.051652	1996-11-18
000651	2016	C38	0	2.50848e+08	4.73718e+09	1.3843e+09		1.03913e+08	5.97737e+08	2.3368e+09	2.3368e+09	6.97007e+09	6.97007e+09	7.07399e+09	7.07399e+09	1.8237e+11	0.0128135	0.0128135	0.0382195	0.0382195	0.0387893	0.0387893	0	1.55007e+06	486557	68303.9	0.10801	0.043837	13512300	1.76817e+10	1.486e+10	0.096955	0.0814826	#REF!	0.050682	1996-11-18
000651	2017	C38	6.02046e+08	481055568	6.67343e+09	2.17494e+09		1.10391e+08	5.1663e+08	3.88506e+09	3.28302e+09	9846056604	1.04481e+10	9.95645e+09	1.05585e+10	2.14968e+11	0.0180728	0.0152721	0.0486031	0.0458024	0.0491166	0.046316	0.00280063	1.67677e+06	543790	70645.6	0.369187	0.049907	15431800	1.74674e+10	1.63585e+10	0.0812557	0.0760976	#REF!	0.040942	1996-11-18
000651	2018	C38	1.01247e+09	1.70216e+08	9.07133e+09	2.2162e+09		2.25073e+09	5.37589e+08	6.1872e+09	5.17473e+09	1.19953e+10	1.30078e+10	1.42461e+10	1.52585e+10	2.51234e+11	0.0246272	0.0205973	0.0517756	0.0477456	0.0607343	0.0567043	0.00402999	1.82674e+06	551686	73208.4	0.336084	0.049078	19300000	1.83858e+10	2.69408e+10	0.0731818	0.107234	#REF!	0.022036	1996-11-18
000651	2019	C38	9.55209e+08	9.23926e+07	1.44238e+10			7.06419e+09	4.98649e+08	8.61044e+09	7.65523e+09	1.50148e+10	1.597e+10	2.2079e+10	2.30342e+10	2.82972e+11	0.0304286	0.0270529	0.0564368	0.0530611	0.081401	0.0780254	0.00337563	1.98649e+06	576009	77189.5	0.000151	0.064367	16410000	1.91219e+10	2.78937e+10	0.0675753	0.0985741	#REF!	0.019155	1996-11-18
000652	2009	G58	603890	0		0	1.17576e+08	1.69877e+09	6.64473e+07	1.8834e+09	1.88279e+09	1.84023e+08	1.84627e+08	1.88279e+09	1.8834e+09	7.79069e+09	0.24175	0.241672	0.0236984	0.0236209	0.24175	0.241672	7.75143e-05	606225	220002	38246	0.581488	0.113487	1040000	7.99689e+08	-3.71575e+08	0.102647	-0.0476947	#REF!	0.039788	1996-11-28
000652	2010	S90	0	0		0	0	2.16335e+09	7.30845e+06	2.17065e+09	2.17065e+09	7.30845e+06	7.30845e+06	2.17065e+09	2.17065e+09	9.35989e+09	0.23191	0.23191	0.000780826	0.000780826	0.23191	0.23191	0	725852	266622	44628.2	0.521289	0.114021	928000	7.6878e+08	-4.46228e+08	0.0821356	-0.0476745	#REF!	0.042456	1996-11-28
000652	2011	S90	0	0		0	4000000	2.46217e+09	2.86275e+07	2.4948e+09	2.4948e+09	3.26275e+07	3.26275e+07	2.4948e+09	2.4948e+09	1.37508e+10	0.181429	0.181429	0.00237277	0.00237277	0.181429	0.181429	0	851591	289848	50748.5	-0.262424	0.114081	928000	7.21153e+08	-2.24274e+08	0.0524443	-0.0163099	#REF!	0.050694	1996-11-28
000652	2012	F51	0	0	0	0	0	2.76184e+09	3.08333e+07	2.79267e+09	2.79267e+09	3.08333e+07	3.08333e+07	2.79267e+09	2.79267e+09	1.64774e+10	0.169485	0.169485	0.00187125	0.00187125	0.169485	0.169485	0	974149	308664	54659.8	0.160412	0.114002	813400	6.72921e+08	4.49805e+08	0.0408391	0.0272983	#REF!	0.03612	1996-11-28
000652	2013	F51	0	0	0	0	0	2.81865e+09	8.21291e+07	2.90078e+09	2.90078e+09	8.21291e+07	8.21291e+07	2.90078e+09	2.90078e+09	1.98077e+10	0.146447	0.146447	0.00414632	0.00414632	0.146447	0.146447	0	1.10652e+06	337291	58574.4	0.704128	0.114374	1385400	5.17599e+08	9.2665e+08	0.0261312	0.0467823	#REF!	0.021909	1996-11-28
000652	2014	F51	0	0	0	8.5308e+08	0	2.12202e+09	8.15342e+07	3.05664e+09	3.05664e+09	9.34615e+08	9.34615e+08	3.05664e+09	3.05664e+09	2.34787e+10	0.130188	0.130188	0.039807	0.039807	0.130188	0.130188	0	1.22837e+06	348056	60259.5	-0.364769	0.114976	1331200	2.92661e+08	-967658716	0.012465	-0.0412144	#REF!	0.040721	1996-11-28
000652	2015	F51	0	0	0	8.55719e+08	0	2.99233e+09	9.26045e+07	3.94065e+09	3.94065e+09	9.48323e+08	9.48323e+08	3.94065e+09	3.94065e+09	2.85716e+10	0.137922	0.137922	0.0331911	0.0331911	0.137922	0.137922	0	1.39228e+06	400953	63216.6	0.498448	0.10956	1642300	2.38317e+08	-5.45954e+08	0.00834103	-0.0191083	#REF!	0.02489	1996-11-28
000652	2016	F51	0	0		8.53397e+08		3.07864e+09	9.36417e+07	4.02568e+09	4.02568e+09	9.47038e+08	9.47038e+08	4.02568e+09	4.02568e+09	3.2075e+10	0.125508	0.125508	0.0295257	0.0295257	0.125508	0.125508	0	1.55007e+06	486557	68303.9	0.618943	0.109952	1782900	4.61476e+08	-1.05881e+09	0.0143874	-0.0330103	#REF!	0.014492	1996-11-28
000652	2017	F51	0	0		8.47957e+08		3.02752e+09	7.42462e+07	3.94972e+09	3.94972e+09	9.22203e+08	9.22203e+08	3.94972e+09	3.94972e+09	3.28098e+10	0.120383	0.120383	0.0281076	0.0281076	0.120383	0.120383	0	1.67677e+06	543790	70645.6	0.216971	0.109931	2619900	4.69871e+08	7.81012e+08	0.0143211	0.0238043	#REF!	0.009688	1996-11-28
000652	2018	F51	0	0		8.47957e+08		2.9638e+09	83422700	3.89518e+09	3.89518e+09	9.3138e+08	9.3138e+08	3.89518e+09	3.89518e+09	3.46157e+10	0.112526	0.112526	0.0269063	0.0269063	0.112526	0.112526	0	1.82674e+06	551686	73208.4	0.010939	0.109931	2375000	4.37582e+08	1.34076e+09	0.0126411	0.0387328	#REF!	0.009586	1996-11-28
000652	2019	F51	0	0				2.95777e+09	85744800	3.04351e+09	3.04351e+09	85744800	85744800	3.04351e+09	3.04351e+09	3.42352e+10	0.0889001	0.0889001	0.00250458	0.00250458	0.0889001	0.0889001	0	1.98649e+06	576009	77189.5	0.04835	0.109925	2103800	4.15105e+08	1.27533e+09	0.0121251	0.0372519	#REF!	0.011828	1996-11-28
000655	2009	C30	0	0	0	0	0	0	0	0	0	0	0	0	0	1.91818e+09	0	0	0	0	0	0	0	606225	220002	38246	-0.099422	0.341733	302300	3.81804e+08	2.24919e+08	0.199045	0.117256	#REF!	0.095947	1996-11-28
000655	2010	B08	0	0	0	0	160000000	0	0	160000000	160000000	160000000	160000000	160000000	160000000	2.43941e+09	0.0655896	0.0655896	0.0655896	0.0655896	0.0655896	0.0655896	0	725852	266622	44628.2	0.651074	0.341463	314500	3.60365e+08	3.15679e+08	0.147726	0.129408	#REF!	0.083035	1996-11-28
000655	2011	B08	0	0	0	0	0	100000000	0	100000000	100000000	0	0	100000000	100000000	2.93362e+09	0.0340875	0.0340875	0	0	0.0340875	0.0340875	0	851591	289848	50748.5	0.158148	0.341417	373800	3.16709e+08	4.6152e+08	0.107958	0.157321	#REF!	0.08954	1996-11-28
000655	2012	B08	0	0	0	0	0	1.10506e+09	0	1.10506e+09	1.10506e+09	0	0	1.10506e+09	1.10506e+09	3.33601e+09	0.331253	0.331253	0	0	0.331253	0.331253	0	974149	308664	54659.8	-0.261487	0.341379	611374	2.88343e+08	4.3426e+08	0.0864336	0.130174	#REF!	0.149226	1996-11-28
000655	2013	B08	0	0	0	0	0	1.08695e+09	0	1.08695e+09	1.08695e+09	0	0	1.08695e+09	1.08695e+09	3.59484e+09	0.302364	0.302364	0	0	0.302364	0.302364	0	1.10652e+06	337291	58574.4	0.242661	0.341326	910200	6.10064e+08	1.00955e+08	0.169706	0.0280833	#REF!	0.13263	1996-11-28
000655	2014	B08	0	0	0	215300000	0	1.02579e+09	0	1.24109e+09	1.24109e+09	215300000	215300000	1.24109e+09	1.24109e+09	3.66721e+09	0.33843	0.33843	0.0587094	0.0587094	0.33843	0.33843	0	1.22837e+06	348056	60259.5	-0.059512	0.341346	453600	5.75281e+08	2.45e+08	0.156871	0.0668083	#REF!	0.158977	1996-11-28
000655	2015	B08	0	0	0	215300000	0	9.61121e+08	0	1.17642e+09	1.17642e+09	215300000	215300000	1.17642e+09	1.17642e+09	3.43007e+09	0.342973	0.342973	0.0627685	0.0627685	0.342973	0.342973	0	1.39228e+06	400953	63216.6	-0.489271	0.341372	406700	5.49559e+08	3.5412e+07	0.160218	0.010324	#REF!	0.198238	1996-11-28
000655	2016	B08	0	0		215300000		8.31939e+08		1.04724e+09	1.04724e+09	215300000	215300000	1.04724e+09	1.04724e+09	3.00274e+09	0.348761	0.348761	0.0717012	0.0717012	0.348761	0.348761	0	1.55007e+06	486557	68303.9	-0.20408	0.341346	352800	4.3291e+08	-9.58594e+07	0.144172	-0.031924	#REF!	0.229759	1996-11-28
000655	2017	B08	0	0		215300000		7.98873e+08		1.01417e+09	1.01417e+09	215300000	215300000	1.01417e+09	1.01417e+09	2.6584e+09	0.381497	0.381497	0.0809885	0.0809885	0.381497	0.381497	0	1.67677e+06	543790	70645.6	0.667653	0.341348	476900	3.06522e+08	1.21173e+08	0.115303	0.0455812	#REF!	0.128476	1996-11-28
000655	2018	B08	0	0		215300000		8.1072e+08		1.02602e+09	1.02602e+09	215300000	215300000	1.02602e+09	1.02602e+09	2.71575e+09	0.377803	0.377803	0.0792782	0.0792782	0.377803	0.377803	0	1.82674e+06	551686	73208.4	-0.00244	0.341328	460800	2.94717e+08	3.16775e+08	0.108521	0.116644	#REF!	0.120782	1996-11-28
000655	2019	B08	0	0				7.58883e+08		7.58883e+08	7.58883e+08	0	0	7.58883e+08	7.58883e+08	2.88867e+09	0.26271	0.26271	0	0	0.26271	0.26271	0	1.98649e+06	576009	77189.5	0.282961	0.341368	548100	2.87081e+08	4.30772e+08	0.0993819	0.149125	#REF!	0.09235	1996-11-28
000659	2009	C29	0	0				1.81672e+07		1.81672e+07	1.81672e+07	0	0	1.81672e+07	1.81672e+07	5.18925e+09	0.00350093	0.00350093	0	0	0.00350093	0.00350093	0	606225	220002	38246	-0.089601	0.084793	4215600	3.1507e+09	6.69365e+08	0.607159	0.128991	#REF!	0.077825	1996-12-03
000659	2010	C29	0	0		0	0	1.64254e+07	0	1.64254e+07	1.64254e+07	0	0	1.64254e+07	1.64254e+07	5.95456e+09	0.00275846	0.00275846	0	0	0.00275846	0.00275846	0	725852	266622	44628.2	0.204254	0.070784	5912100	3.37234e+09	4.80463e+08	0.566346	0.0806882	#REF!	0.073829	1996-12-03
000659	2011	C29	0	0				1.42824e+07	1.2204e+08	1.36322e+08	1.36322e+08	1.2204e+08	1.2204e+08	1.36322e+08	1.36322e+08	5.96387e+09	0.022858	0.022858	0.0204632	0.0204632	0.022858	0.022858	0	851591	289848	50748.5	0.078688	0.071091	6688800	3.30657e+09	4.27732e+08	0.554433	0.0717206	#REF!	0.067361	1996-12-03
000659	2012	C29	0	0	0	0	0	1.40871e+07	121631100	1.35718e+08	1.35718e+08	121631100	121631100	1.35718e+08	1.35718e+08	5.9431e+09	0.0228363	0.0228363	0.0204659	0.0204659	0.0228363	0.0228363	0	974149	308664	54659.8	-0.137776	0.070607	4515700	3.21973e+09	6.23349e+08	0.541759	0.104886	#REF!	0.081181	1996-12-03
000659	2013	C29	0	0	0	0	0	1.4439e+07	122676748	1.37116e+08	1.37116e+08	122676748	122676748	1.37116e+08	1.37116e+08	4.55395e+09	0.0301092	0.0301092	0.0269385	0.0269385	0.0301092	0.0301092	0	1.10652e+06	337291	58574.4	-0.102122	0.070091	4653800	2.38208e+09	3.03469e+08	0.523081	0.0666386	#REF!	0.123739	1996-12-03
000659	2014	C29	0	0	0	0	0	7.50474e+06	139496737	1.47001e+08	1.47001e+08	139496737	139496737	1.47001e+08	1.47001e+08	3.72036e+09	0.0395126	0.0395126	0.0374954	0.0374954	0.0395126	0.0395126	0	1.22837e+06	348056	60259.5	-0.151957	0.058106	4816300	2.14026e+09	5.95366e+08	0.575282	0.160029	#REF!	0.094299	1996-12-03
000659	2015	C29	0	0	0	0	0	7.58125e+06	163083716	1.70665e+08	1.70665e+08	163083716	163083716	1.70665e+08	1.70665e+08	3.17525e+09	0.0537485	0.0537485	0.0513609	0.0513609	0.0537485	0.0537485	0	1.39228e+06	400953	63216.6	-0.209139	0.013233	3887300	1.94048e+09	3.52121e+08	0.611126	0.110896	#REF!	0.111675	1996-12-03
000659	2016	C29	0	0		0		7.6329e+06	164182100	1.71815e+08	1.71815e+08	164182100	164182100	1.71815e+08	1.71815e+08	2.61742e+09	0.065643	0.065643	0.0627268	0.0627268	0.065643	0.065643	0	1.55007e+06	486557	68303.9	-0.136222	0.01321	1865800	1.50221e+09	2.59754e+08	0.573927	0.0992405	#REF!	0.17858	1996-12-03
000659	2017	C29	0	0					292634300	292634300	292634300	292634300	292634300	292634300	292634300	2.64703e+09	0.110552	0.110552	0.110552	0.110552	0.110552	0.110552	0	1.67677e+06	543790	70645.6	-0.002914	0.013701	2599400	1.38444e+09	2.88225e+08	0.523018	0.108886	#REF!	0.076789	1996-12-03
000659	2018	C29	0	0					3.14357e+08	3.14357e+08	3.14357e+08	3.14357e+08	3.14357e+08	3.14357e+08	3.14357e+08	2.48312e+09	0.126597	0.126597	0.126597	0.126597	0.126597	0.126597	0	1.82674e+06	551686	73208.4	0.002385	0.026254	3235000	1.29606e+09	2.50093e+08	0.521949	0.100717	#REF!	0.096396	1996-12-03
000659	2019	C29	0	0					318455055	318455055	318455055	318455055	318455055	318455055	318455055	2.37633e+09	0.134011	0.134011	0.134011	0.134011	0.134011	0.134011	0	1.98649e+06	576009	77189.5	-0.037481	0.038334	5000000	1.24504e+09	2.41288e+08	0.523935	0.101538	#REF!	0.089746	1996-12-03
000661	2009	C27	0	0			0	8.60754e+06	6.39779e+07	7.25854e+07	7.25854e+07	6.39779e+07	6.39779e+07	7.25854e+07	7.25854e+07	1.55081e+09	0.0468047	0.0468047	0.0412544	0.0412544	0.0468047	0.0468047	0	606225	220002	38246	0.272872	0.071769	1199400	3.52337e+08	3.9033e+08	0.227195	0.251694	#REF!	0.169334	1996-12-18
000661	2010	C27	0	0			0	1.81667e+07	6.13899e+07	7.95566e+07	7.95566e+07	6.13899e+07	6.13899e+07	7.95566e+07	7.95566e+07	1.76162e+09	0.045161	0.045161	0.0348485	0.0348485	0.045161	0.045161	0	725852	266622	44628.2	0.139095	0.060983	2242000	3.45669e+08	3.4899e+08	0.196222	0.198107	#REF!	0.166697	1996-12-18
000661	2011	C27	0	0		0	0	1.77295e+07	5.8802e+07	7.65314e+07	7.65314e+07	5.8802e+07	5.8802e+07	7.65314e+07	7.65314e+07	2.05853e+09	0.0371777	0.0371777	0.028565	0.028565	0.0371777	0.0371777	0	851591	289848	50748.5	0.110318	0.061885	2842000	4.00795e+08	1.69181e+08	0.1947	0.0821856	#REF!	0.18016	1996-12-18
000661	2012	C27	0	0	0	0	0	1.78001e+07	5.6214e+07	7.40141e+07	7.40141e+07	5.6214e+07	5.6214e+07	7.40141e+07	7.40141e+07	2.31438e+09	0.0319801	0.0319801	0.024289	0.024289	0.0319801	0.0319801	0	974149	308664	54659.8	0.360422	0.06236	2932300	5.95832e+08	4.07945e+08	0.257448	0.176265	#REF!	0.152799	1996-12-18
000661	2013	C27	0	0	0	0	0	1.76519e+07	5.36261e+07	7.12779e+07	7.12779e+07	5.36261e+07	5.36261e+07	7.12779e+07	7.12779e+07	2.80464e+09	0.0254143	0.0254143	0.0191205	0.0191205	0.0254143	0.0254143	0	1.10652e+06	337291	58574.4	0.163245	0.049257	6335800	7.09125e+08	4.9858e+08	0.25284	0.17777	#REF!	0.152098	1996-12-18
000661	2014	C27	179550	0	0	4.21587e+07	0	3.52779e+06	5.08949e+07	9.67609e+07	9.65814e+07	9.30536e+07	9.32331e+07	9.65814e+07	9.67609e+07	3.14842e+09	0.0307331	0.0306761	0.0296126	0.0295556	0.0307331	0.0306761	5.70285e-05	1.22837e+06	348056	60259.5	0.104268	0.052408	4182500	7.07745e+08	2.79752e+08	0.224793	0.0888547	#REF!	0.150804	1996-12-18
000661	2015	C27	0	0	0	7.63497e+07	0	3.56251e+07	4.83181e+07	1.60293e+08	1.60293e+08	1.24668e+08	1.24668e+08	1.60293e+08	1.60293e+08	3.8155e+09	0.042011	0.042011	0.032674	0.032674	0.042011	0.042011	0	1.39228e+06	400953	63216.6	0.061789	0.051494	4308800	7.02339e+08	7.70595e+08	0.184075	0.201964	#REF!	0.154606	1996-12-18
000661	2016	C27	0	0	0	7.68597e+07	0	1.53928e+07	8.78986e+07	1.80151e+08	1.80151e+08	1.64758e+08	1.64758e+08	1.80151e+08	1.80151e+08	6.20352e+09	0.0290401	0.0290401	0.0265588	0.0265588	0.0290401	0.0290401	0	1.55007e+06	486557	68303.9	0.206216	0.051371	3960000	7.35501e+08	3.08074e+08	0.118562	0.0496611	#REF!	0.156614	1996-12-18
000661	2017	C27	0	0		1.43762e+08		7.43607e+07	8.57677e+07	3.03891e+08	3.03891e+08	2.2953e+08	2.2953e+08	3.03891e+08	3.03891e+08	7.35144e+09	0.0413376	0.0413376	0.0312225	0.0312225	0.0413376	0.0413376	0	1.67677e+06	543790	70645.6	0.415823	0.05162	3960000	1.11595e+09	3.81387e+08	0.1518	0.0518793	#REF!	0.141512	1996-12-18
000661	2018	C27	0	0		1.61762e+08		6.91129e+07	8.3151e+07	3.14026e+08	3.14026e+08	2.44913e+08	2.44913e+08	3.14026e+08	3.14026e+08	9.41305e+09	0.0333607	0.0333607	0.0260185	0.0260185	0.0333607	0.0333607	0	1.82674e+06	551686	73208.4	0.310252	0.051474	3747000	1.19073e+09	8.84067e+08	0.126498	0.0939193	#REF!	0.065344	1996-12-18
000661	2019	C27	2.15857e+08	0				4.5988e+08	8.02265e+07	7.55964e+08	5.40107e+08	8.02265e+07	2.96083e+08	5.40107e+08	7.55964e+08	1.27213e+10	0.0594248	0.0424567	0.0232745	0.00630645	0.0594248	0.0424567	0.0169681	1.98649e+06	576009	77189.5	0.371853	0.050848	4968000	1.51388e+09	1.93467e+09	0.119003	0.152081	#REF!	0.062117	1996-12-18
000665	2009	C29	0	0		0	0	600000	0	600000	600000	0	0	600000	600000	9.43401e+08	0.000635997	0.000635997	0	0	0.000635997	0.000635997	0	606225	220002	38246	0.381881	0.060496	816000	4.06521e+08	5.40908e+06	0.43091	0.0057336	#REF!	0.061623	1996-12-10
000665	2010	C29	0	0		0	0	600000	0	600000	600000	0	0	600000	600000	9.87167e+08	0.0006078	0.0006078	0	0	0.0006078	0.0006078	0	725852	266622	44628.2	0.408554	0.060553	888000	3.77042e+08	1.28773e+08	0.381944	0.130447	#REF!	0.089313	1996-12-10
000665	2011	C29	0	0		0	0	600000	0	600000	600000	0	0	600000	600000	9.66786e+08	0.000620613	0.000620613	0	0	0.000620613	0.000620613	0	851591	289848	50748.5	0.091426	0.06188	920000	3.50036e+08	1.23384e+08	0.362062	0.127623	#REF!	0.075906	1996-12-10
000665	2012	R86	0	0	0	0	20000000	4.45797e+06	0	2.4458e+07	2.4458e+07	20000000	20000000	2.4458e+07	2.4458e+07	3.2413e+09	0.00754573	0.00754573	0.00617036	0.00617036	0.00754573	0.00754573	0	974149	308664	54659.8	0.037915	0.079107	0	1.79186e+09	5.39583e+08	0.55282	0.166471	#REF!	0.146595	1996-12-10
000665	2013	R86	0	0	0	0	0	6.60673e+06	0	6.60673e+06	6.60673e+06	0	0	6.60673e+06	6.60673e+06	3.3135e+09	0.00199388	0.00199388	0	0	0.00199388	0.00199388	0	1.10652e+06	337291	58574.4	0.086949	0.079107	978200	2.006e+09	6.2007e+08	0.6054	0.187134	#REF!	0.163293	1996-12-10
000665	2014	R86	0	0	0	10000000	78000000	7.34903e+06	0	9.5349e+07	9.5349e+07	88000000	88000000	9.5349e+07	9.5349e+07	7.5153e+09	0.0126873	0.0126873	0.0117095	0.0117095	0.0126873	0.0126873	0	1.22837e+06	348056	60259.5	0.544198	0.067191	1252600	3.96221e+09	7.73719e+08	0.527219	0.102953	#REF!	0.204539	1996-12-10
000665	2015	R86	0	0	0	20600000	155000000	8.87208e+06	0	1.84472e+08	1.84472e+08	175600000	175600000	1.84472e+08	1.84472e+08	7.60524e+09	0.0242559	0.0242559	0.0230894	0.0230894	0.0242559	0.0242559	0	1.39228e+06	400953	63216.6	0.351805	0.056865	1911500	4.31364e+09	1.15856e+09	0.567194	0.152337	#REF!	0.171077	1996-12-10
000665	2016	R86	0	0		9.95898e+07		2.44566e+07	3.33863e+08	4.57909e+08	4.57909e+08	4.33453e+08	4.33453e+08	4.57909e+08	4.57909e+08	8.11958e+09	0.0563957	0.0563957	0.0533836	0.0533836	0.0563957	0.0563957	0	1.55007e+06	486557	68303.9	0.030865	0.056865	1479300	4.60608e+09	1.05334e+09	0.567281	0.129728	#REF!	0.17218	1996-12-10
000665	2017	R86	0	0		7.18592e+07		5.84166e+07	3.56428e+08	4.86704e+08	4.86704e+08	4.28287e+08	4.28287e+08	4.86704e+08	4.86704e+08	9.45925e+09	0.0514527	0.0514527	0.0452771	0.0452771	0.0514527	0.0514527	0	1.67677e+06	543790	70645.6	0.052331	0.056865	1238700	5.07504e+09	9.2389e+08	0.536516	0.0976705	#REF!	0.172185	1996-12-10
000665	2018	R86	0	0		5.85332e+07		7.00265e+07	3.45218e+08	4.73777e+08	4.73777e+08	4.03751e+08	4.03751e+08	4.73777e+08	4.73777e+08	1.11553e+10	0.0424709	0.0424709	0.0361935	0.0361935	0.0424709	0.0424709	0	1.82674e+06	551686	73208.4	0.051968	0.056865	1465700	5.59812e+09	5.63234e+08	0.501834	0.0504901	#REF!	0.138452	1996-12-10
000665	2019	R86	3.54765e+07	0				3.47865e+08	2.31809e+07	4.06522e+08	3.71046e+08	2.31809e+07	5.86574e+07	3.71046e+08	4.06522e+08	1.18648e+10	0.0342629	0.0312729	0.00494383	0.00195376	0.0342629	0.0312729	0.00299007	1.98649e+06	576009	77189.5	-0.044836	0.048589	2021800	6.13336e+09	2.90195e+08	0.516938	0.0244585	#REF!	0.145126	1996-12-10
000678	2009	C37	24451590	0	0	0	0	2.65338e+07	0	5.09853e+07	2.65338e+07	0	24451590	2.65338e+07	5.09853e+07	7.78503e+08	0.0654916	0.0340831	0.0314085	0	0.0654916	0.0340831	0.0314085	606225	220002	38246	0.004751	0.075763	531300	1.99095e+08	-1.40741e+07	0.255741	-0.0180784	#REF!	0.112654	1997-01-06
000678	2010	C34	20521000	0		0	0	2.63352e+07	0	4.68562e+07	2.63352e+07	0	20521000	2.63352e+07	4.68562e+07	9.19182e+08	0.050976	0.0286507	0.0223253	0	0.050976	0.0286507	0.0223253	725852	266622	44628.2	0.599264	0.07536	587000	1.93615e+08	-7.7361e+06	0.210638	-0.00841629	#REF!	0.071492	1997-01-06
000678	2011	C34	11258600	0		0	0	7.72185e+06	0	1.89804e+07	7.72185e+06	0	11258600	7.72185e+06	1.89804e+07	1.04616e+09	0.018143	0.00738117	0.0107619	0	0.018143	0.00738117	0.0107619	851591	289848	50748.5	0.108612	0.075262	704000	2.39159e+08	1.48733e+07	0.228607	0.0142171	#REF!	0.070921	1997-01-06
000678	2012	C34	0	0	0	0	0	851100	0	851100	851100	0	0	851100	851100	1.31905e+09	0.000645237	0.000645237	0	0	0.000645237	0.000645237	0	974149	308664	54659.8	-0.128035	0.075263	806000	2.33913e+08	-5.85186e+07	0.177334	-0.0443642	#REF!	0.090628	1997-01-06
000678	2013	C34	0	0	0	0	0	851100	2.55027e+06	3.40137e+06	3.40137e+06	2.55027e+06	2.55027e+06	3.40137e+06	3.40137e+06	2.15385e+09	0.00157921	0.00157921	0.00118405	0.00118405	0.00157921	0.00157921	0	1.10652e+06	337291	58574.4	0.207107	0.126031	866000	5.76102e+08	-7.59616e+07	0.267476	-0.0352679	#REF!	0.078884	1997-01-06
000678	2014	C34	0	0	0	851100	0	0	2.04177e+06	2.89287e+06	2.89287e+06	2.89287e+06	2.89287e+06	2.89287e+06	2.89287e+06	2.24202e+09	0.00129029	0.00129029	0.00129029	0.00129029	0.00129029	0.00129029	0	1.22837e+06	348056	60259.5	0.378343	0.126491	936000	7.93605e+08	1.60478e+07	0.353968	0.00715771	#REF!	0.076366	1997-01-06
000678	2015	C34	0	0	0	909745	0	0	1.75609e+06	2.66583e+06	2.66583e+06	2.66583e+06	2.66583e+06	2.66583e+06	2.66583e+06	2.35018e+09	0.00113431	0.00113431	0.00113431	0.00113431	0.00113431	0.00113431	0	1.39228e+06	400953	63216.6	-0.01123	0.128792	1021000	928301181	-1.2123e+08	0.394992	-0.0515834	#REF!	0.078732	1997-01-06
000678	2016	C34	0	0		914093			7.70379e+06	8.61789e+06	8.61789e+06	8.61789e+06	8.61789e+06	8.61789e+06	8.61789e+06	2.5783e+09	0.00334247	0.00334247	0.00334247	0.00334247	0.00334247	0.00334247	0	1.55007e+06	486557	68303.9	0.113831	0.113728	1075000	1.03088e+09	-3.54823e+07	0.399829	-0.0137619	#REF!	0.06609	1997-01-06
000678	2017	C34	0	0		909487			1.64691e+07	1.73786e+07	1.73786e+07	1.73786e+07	1.73786e+07	1.73786e+07	1.73786e+07	2.8016e+09	0.00620311	0.00620311	0.00620311	0.00620311	0.00620311	0.00620311	0	1.67677e+06	543790	70645.6	0.091187	0.113504	1121000	1163472165	2.7929e+07	0.415288	0.00996895	#REF!	0.057228	1997-01-06
000678	2018	C34	0	0		912579			1.56645e+07	1.65771e+07	1.65771e+07	1.65771e+07	1.65771e+07	1.65771e+07	1.65771e+07	2.75575e+09	0.00601545	0.00601545	0.00601545	0.00601545	0.00601545	0.00601545	0	1.82674e+06	551686	73208.4	-0.020716	0.113293	906000	1.20777e+09	9.24853e+07	0.438273	0.0335608	#REF!	0.055836	1997-01-06
000678	2019	C34	0	0					1.49041e+07	1.49041e+07	1.49041e+07	1.49041e+07	1.49041e+07	1.49041e+07	1.49041e+07	2.69518e+09	0.00552991	0.00552991	0.00552991	0.00552991	0.00552991	0.00552991	0	1.98649e+06	576009	77189.5	-0.16734	0.113285	978000	1.2212e+09	2.28014e+07	0.453106	0.00846007	#REF!	0.059752	1997-01-06
000680	2009	C35	0	0	0	3740000	0	6.50297e+08	0	6.54037e+08	6.54037e+08	3740000	3740000	6.54037e+08	6.54037e+08	6.33827e+09	0.103189	0.103189	0.000590066	0.000590066	0.103189	0.103189	0	606225	220002	38246	0.056881	0.045606	1843020	1.16231e+09	3.84587e+08	0.183379	0.0606769	#REF!	0.049392	1997-01-22
000680	2010	C35	0	0		2192000	0	983308318	0	985500318	985500318	2192000	2192000	985500318	985500318	1.06981e+10	0.0921194	0.0921194	0.000204897	0.000204897	0.0921194	0.0921194	0	725852	266622	44628.2	0.926197	0.048504	1843020	1.47122e+09	2.13377e+08	0.137522	0.0199453	#REF!	0.033745	1997-01-22
000680	2011	C35	0	0	0	1971200	0	5.88241e+08	3.11747e+07	6.21387e+08	6.21387e+08	3.31459e+07	3.31459e+07	6.21387e+08	6.21387e+08	1.38092e+10	0.0449981	0.0449981	0.00240029	0.00240029	0.0449981	0.0449981	0	851591	289848	50748.5	0.097244	0.046372	2571334	2.30822e+09	-1.77834e+09	0.167151	-0.12878	#REF!	0.040132	1997-01-22
000680	2012	C35	0	0	0	3.70738e+06	0	6.31114e+08	2.86783e+07	6.635e+08	6.635e+08	3.23857e+07	3.23857e+07	6.635e+08	6.635e+08	1.33057e+10	0.0498658	0.0498658	0.00243397	0.00243397	0.0498658	0.0498658	0	974149	308664	54659.8	-0.286851	0.044647	2122852	2.56353e+09	5.7888e+08	0.192664	0.0435062	#REF!	0.067026	1997-01-22
000680	2013	C35	0	0	0	2.88185e+06	0	7.06733e+08	2.61449e+07	7.35759e+08	7.35759e+08	2.90267e+07	2.90267e+07	7.35759e+08	7.35759e+08	1.25801e+10	0.0584861	0.0584861	0.00230736	0.00230736	0.0584861	0.0584861	0	1.10652e+06	337291	58574.4	-0.033322	0.076498	2194000	2.33218e+09	3.3689e+08	0.185387	0.0267796	#REF!	0.075603	1997-01-22
000680	2014	C35	0	0	0	2.01734e+08	0	5.26903e+08	2.36115e+07	7.52249e+08	7.52249e+08	2.25346e+08	2.25346e+08	7.52249e+08	7.52249e+08	1.12108e+10	0.0671006	0.0671006	0.0201008	0.0201008	0.0671006	0.0671006	0	1.22837e+06	348056	60259.5	-0.282764	0.076392	1650000	2.40015e+09	5.78117e+08	0.214093	0.051568	#REF!	0.078564	1997-01-22
000680	2015	C35	0	0	0	2.09018e+08	0	5.39625e+08	2.10781e+07	7.69721e+08	7.69721e+08	2.30096e+08	2.30096e+08	7.69721e+08	7.69721e+08	9.39885e+09	0.0818952	0.0818952	0.0244813	0.0244813	0.0818952	0.0818952	0	1.39228e+06	400953	63216.6	-0.48129	0.077437	1600000	2.36832e+09	2.49741e+08	0.25198	0.0265715	#REF!	0.150363	1997-01-22
000680	2016	C35	0	0		2.08515e+08		6.35914e+08		8.44429e+08	8.44429e+08	2.08515e+08	2.08515e+08	8.44429e+08	8.44429e+08	9.26204e+09	0.0911709	0.0911709	0.0225128	0.0225128	0.0911709	0.0911709	0	1.55007e+06	486557	68303.9	0.168063	0.077413	786600	2.06946e+09	2.7315e+08	0.223435	0.0294914	#REF!	0.119863	1997-01-22
000680	2017	C35	0	0		2.88451e+07		9.99436e+08		1.02828e+09	1.02828e+09	2.88451e+07	2.88451e+07	1.02828e+09	1.02828e+09	9.56103e+09	0.107549	0.107549	0.00301695	0.00301695	0.107549	0.107549	0	1.67677e+06	543790	70645.6	0.441902	0.077456	1436800	1.75425e+09	5.4103e+08	0.183479	0.056587	#REF!	0.076845	1997-01-22
000680	2018	C35	0	0		2.84762e+07		1.03086e+09	1.06551e+07	1.06999e+09	1.06999e+09	3.91314e+07	3.91314e+07	1.06999e+09	1.06999e+09	9.37185e+09	0.11417	0.11417	0.00417542	0.00417542	0.11417	0.11417	0	1.82674e+06	551686	73208.4	0.259956	0.08733	1741220	1.58496e+09	1.7896e+08	0.169119	0.0190955	#REF!	0.037928	1997-01-22
000680	2019	C35	0	0				1107781037	1.02022e+07	1.11798e+09	1.11798e+09	1.02022e+07	1.02022e+07	1.11798e+09	1.11798e+09	8930798194	0.125183	0.125183	0.00114236	0.00114236	0.125183	0.125183	0	1.98649e+06	576009	77189.5	-0.199783	0.087331	1606400	1.47275e+09	4.02213e+08	0.164907	0.0450366	#REF!	0.040051	1997-01-22
000682	2009	I64	86070	0		0	50000000	2.7386e+07	2.53228e+08	3.307e+08	3.30614e+08	3.03228e+08	3.03314e+08	3.30614e+08	3.307e+08	1.73344e+09	0.190777	0.190727	0.174978	0.174928	0.190777	0.190727	4.96527e-05	606225	220002	38246	0.094327	0.038997	770500	3.14551e+08	2.32201e+07	0.18146	0.0133954	#REF!	0.167368	1997-01-21
000682	2010	I64	0	0		0	0	2.76653e+07	2.46341e+08	2.74006e+08	2.74006e+08	2.46341e+08	2.46341e+08	2.74006e+08	2.74006e+08	1.86554e+09	0.146878	0.146878	0.132048	0.132048	0.146878	0.146878	0	725852	266622	44628.2	0.087087	0.039006	923000	3.09133e+08	8.94056e+07	0.165707	0.0479247	#REF!	0.174905	1997-01-21
000682	2011	I64	143964	0		0	50000000	4.1867e+07	2.39528e+08	3.31539e+08	3.31395e+08	2.89528e+08	2.89672e+08	3.31395e+08	3.31539e+08	1.94756e+09	0.170233	0.170159	0.148736	0.148662	0.170233	0.170159	7.39204e-05	851591	289848	50748.5	0.151266	0.039017	923800	3.0358e+08	-1.11802e+08	0.155877	-0.0574063	#REF!	0.165804	1997-01-21
000682	2012	C38	0	0	0	0	50000000	4.03159e+07	2.32677e+08	3.22993e+08	3.22993e+08	2.82677e+08	2.82677e+08	3.22993e+08	3.22993e+08	2.40068e+09	0.134542	0.134542	0.117749	0.117749	0.134542	0.134542	0	974149	308664	54659.8	0.215778	0.039038	914000	2.97086e+08	-10508831	0.123751	-0.00437744	#REF!	0.157165	1997-01-21
000682	2013	C38	0	0	0	0	70000000	2.84534e+07	2.25917e+08	3.2437e+08	3.2437e+08	2.95917e+08	2.95917e+08	3.2437e+08	3.2437e+08	2.67877e+09	0.121089	0.121089	0.110467	0.110467	0.121089	0.121089	0	1.10652e+06	337291	58574.4	0.158283	0.038983	1050000	3.87529e+08	1.19328e+08	0.144666	0.0445459	#REF!	0.169677	1997-01-21
000682	2014	C38	0	0	0	2.14995e+07	68675000	3.88425e+06	1.49295e+08	2.43354e+08	2.43354e+08	2.39469e+08	2.39469e+08	2.43354e+08	2.43354e+08	3.10594e+09	0.078351	0.078351	0.0771004	0.0771004	0.078351	0.078351	0	1.22837e+06	348056	60259.5	0.105267	0.038984	1262800	4.68465e+08	1.17238e+08	0.150829	0.0377465	#REF!	0.164097	1997-01-21
000682	2015	C38	0	0	0	2.14995e+07	57700000	4.60114e+06	1.4458e+08	2.28381e+08	2.28381e+08	2.2378e+08	2.2378e+08	2.28381e+08	2.28381e+08	3.26843e+09	0.0698748	0.0698748	0.0684671	0.0684671	0.0698748	0.0698748	0	1.39228e+06	400953	63216.6	0.131839	0.038994	1615900	4.80397e+08	1.66291e+08	0.146981	0.0508781	#REF!	0.150125	1997-01-21
000682	2016	C38	0	0		2.14995e+07		5.05101e+06	1.39865e+08	1.66416e+08	1.66416e+08	1.61365e+08	1.61365e+08	1.66416e+08	1.66416e+08	3.40686e+09	0.0488473	0.0488473	0.0473647	0.0473647	0.0488473	0.0488473	0	1.55007e+06	486557	68303.9	0.13848	0.039027	1630200	4.75854e+08	-6.01782e+07	0.139675	-0.0176639	#REF!	0.137317	1997-01-21
000682	2017	C38	0	0		2.14995e+07		1.32029e+07	1.35151e+08	1.69853e+08	1.69853e+08	1.5665e+08	1.5665e+08	1.69853e+08	1.69853e+08	4.79087e+09	0.0354535	0.0354535	0.0326976	0.0326976	0.0354535	0.0354535	0	1.67677e+06	543790	70645.6	0.141969	0.039314	1817600	5.92364e+08	1.91966e+08	0.123644	0.0400691	#REF!	0.136556	1997-01-21
000682	2018	C38	0	0		2.14995e+07		1.63096e+07	1.30436e+08	1.68245e+08	1.68245e+08	1.51935e+08	1.51935e+08	1.68245e+08	1.68245e+08	5.15461e+09	0.0326397	0.0326397	0.0294756	0.0294756	0.0326397	0.0326397	0	1.82674e+06	551686	73208.4	0.123277	0.095532	1983000	5.83265e+08	2.65966e+08	0.113154	0.0515976	#REF!	0.075817	1997-01-21
000682	2019	I65	160000000	0				4.79612e+07	1.25721e+08	3.33682e+08	1.73682e+08	1.25721e+08	2.85721e+08	1.73682e+08	3.33682e+08	6.26114e+09	0.0532942	0.0277398	0.0456341	0.0200796	0.0532942	0.0277398	0.0255545	1.98649e+06	576009	77189.5	0.123675	0.095308	1839000	5.94551e+08	5.08351e+08	0.0949591	0.0811915	#REF!	0.074335	1997-01-21
000685	2009	N78	70070590	0		0	0	3.07604e+09	3.7513e+08	3.52124e+09	3.45117e+09	3.7513e+08	4.45201e+08	3.45117e+09	3.52124e+09	5.76319e+09	0.610989	0.59883	0.0772491	0.0650908	0.610989	0.59883	0.0121583	606225	220002	38246	0.162677	0.392417	957300	1.37911e+09	2.45755e+08	0.239297	0.0426423	#REF!	0.151303	1997-01-23
000685	2010	D46	0	0		0	0	3.55531e+09	4.46486e+08	4.0018e+09	4.0018e+09	4.46486e+08	4.46486e+08	4.0018e+09	4.0018e+09	6.17042e+09	0.648545	0.648545	0.0723591	0.0723591	0.648545	0.648545	0	725852	266622	44628.2	0.143581	0.390605	730500	1.39521e+09	8.70681e+07	0.226113	0.0141106	#REF!	0.145859	1997-01-23
000685	2011	D46	0	0		0	0	4.53365e+09	4.2892e+08	4.96257e+09	4.96257e+09	4.2892e+08	4.2892e+08	4.96257e+09	4.96257e+09	7.99029e+09	0.621076	0.621076	0.0536801	0.0536801	0.621076	0.621076	0	851591	289848	50748.5	-0.069305	0.390651	1094700	1.52796e+09	1.94577e+08	0.191227	0.0243517	#REF!	0.154477	1997-01-23
000685	2012	D46	0	0	0	0	0	4.6459e+09	4.2418e+08	5.07008e+09	5.07008e+09	4.2418e+08	4.2418e+08	5.07008e+09	5.07008e+09	7.64246e+09	0.66341	0.66341	0.0555031	0.0555031	0.66341	0.66341	0	974149	308664	54659.8	0.028878	0.390693	1400200	1.66285e+09	2.71806e+08	0.217581	0.0355653	#REF!	0.150329	1997-01-23
000685	2013	D46	0	0	0	0	0	4.86533e+09	5.45961e+08	5.41129e+09	5.41129e+09	5.45961e+08	5.45961e+08	5.41129e+09	5.41129e+09	8.20517e+09	0.659498	0.659498	0.0665387	0.0665387	0.659498	0.659498	0	1.10652e+06	337291	58574.4	0.060855	0.390693	2438400	1.64092e+09	3.13153e+08	0.199986	0.0381653	#REF!	0.157892	1997-01-23
000685	2014	D46	0	0	0	6.25081e+07	0	5.4891e+09	5.74099e+08	6.12571e+09	6.12571e+09	6.36607e+08	6.36607e+08	6.12571e+09	6.12571e+09	9.95541e+09	0.615315	0.615315	0.0639458	0.0639458	0.615315	0.615315	0	1.22837e+06	348056	60259.5	0.331318	0.259972	2933000	1.66218e+09	3.79967e+08	0.166962	0.0381669	#REF!	0.135104	1997-01-23
000685	2015	D46	0	0	0	14000000	0	8.46211e+09	6.74619e+08	9.15073e+09	9.15073e+09	6.88619e+08	6.88619e+08	9.15073e+09	9.15073e+09	1.37448e+10	0.66576	0.66576	0.0501003	0.0501003	0.66576	0.66576	0	1.39228e+06	400953	63216.6	0.065286	0.23487	3317500	1.65821e+09	3.21709e+08	0.120643	0.0234059	#REF!	0.119639	1997-01-23
000685	2016	D46	0	0		14000000		9.70647e+09	6.57875e+08	1.03783e+10	1.03783e+10	6.71875e+08	6.71875e+08	1.03783e+10	1.03783e+10	1.50591e+10	0.689174	0.689174	0.0446159	0.0446159	0.689174	0.689174	0	1.55007e+06	486557	68303.9	0.188844	0.245081	2577300	1.58918e+09	4.31833e+08	0.10553	0.0286759	#REF!	0.112398	1997-01-23
000685	2017	D46	0	0		14000000		1.03526e+10	6.3174e+08	1.09984e+10	1.09984e+10	6.4574e+08	6.4574e+08	1.09984e+10	1.09984e+10	1.5843e+10	0.694209	0.694209	0.0407586	0.0407586	0.694209	0.694209	0	1.67677e+06	543790	70645.6	0.103512	0.245944	1425100	1.66788e+09	5.63996e+08	0.105275	0.035599	#REF!	0.096847	1997-01-23
000685	2018	D46	0	0	2.20777e+08	14000000		1.05743e+10	8.18505e+08	1.14068e+10	1.14068e+10	1.05328e+09	1.05328e+09	1.16276e+10	1.16276e+10	1.71437e+10	0.665368	0.665368	0.0614386	0.0614386	0.678246	0.678246	0	1.82674e+06	551686	73208.4	0.252619	0.245944	1507100	1.76806e+09	5.74823e+08	0.103132	0.0335298	#REF!	0.093069	1997-01-23
000685	2019	D46	3.10008e+08	0	1.86414e+08			1.128e+10	9.18271e+08	1.25082e+10	1.21982e+10	1.10468e+09	1.41469e+09	1.23846e+10	1.26946e+10	1.9133e+10	0.653751	0.637548	0.0739398	0.057737	0.663494	0.647291	0.0162028	1.98649e+06	576009	77189.5	0.097864	0.246128	1757300	1.86182e+09	8.32259e+08	0.0973093	0.0434985	#REF!	0.081043	1997-01-23
000690	2009	D44	189042000	0	0	0	0	210000000	1.21567e+07	4.11199e+08	2.22157e+08	1.21567e+07	2.01199e+08	2.22157e+08	4.11199e+08	6.44444e+09	0.0638068	0.0344726	0.0312205	0.00188639	0.0638068	0.0344726	0.0293341	606225	220002	38246	1.04827	0.103678	1200000	3.7549e+09	9.83955e+08	0.582657	0.152683	#REF!	0.025971	1997-01-28
000690	2010	D44	1.93893e+08	0		0	0	7.73324e+08	1.15454e+07	9.78762e+08	7.8487e+08	1.15454e+07	2.05438e+08	7.8487e+08	9.78762e+08	7.37129e+09	0.13278	0.106477	0.02787	0.00156626	0.13278	0.106477	0.0263038	725852	266622	44628.2	0.046858	0.09572	1350000	3.5114e+09	7.08375e+08	0.476362	0.0960992	#REF!	0.026501	1997-01-28
000690	2011	D44	2.78083e+08	0		0	0	9.37328e+08	1.11784e+07	1.22659e+09	9.48506e+08	1.11784e+07	2.89261e+08	9.48506e+08	1.22659e+09	8.11921e+09	0.151072	0.116822	0.0356267	0.00137678	0.151072	0.116822	0.0342499	851591	289848	50748.5	0.141827	0.095512	1170000	3.2673e+09	-2.89839e+07	0.402416	-0.00356979	#REF!	0.024357	1997-01-28
000690	2012	D44	6.65862e+06	0	0	524317600	0	9.67928e+08	1.04609e+07	1.50936e+09	1.50271e+09	5.34778e+08	5.41437e+08	1.50271e+09	1.50936e+09	9.53298e+09	0.158331	0.157632	0.0567962	0.0560977	0.158331	0.157632	0.000698482	974149	308664	54659.8	0.123921	0.095693	1050000	5.23913e+09	1.33858e+09	0.54958	0.140415	#REF!	0.024807	1997-01-28
000690	2013	D44	6.23282e+06	0	0	2.85732e+08	0	9.47928e+08	9.74334e+06	1.24964e+09	1.2434e+09	2.95476e+08	3.01709e+08	1.2434e+09	1.24964e+09	9.8239e+09	0.127204	0.126569	0.0307117	0.0300772	0.127204	0.126569	0.000634455	1.10652e+06	337291	58574.4	0.431515	0.09556	1160000	4.82026e+09	2.73544e+09	0.490666	0.278448	#REF!	0.02019	1997-01-28
000690	2014	D44	1.96754e+08	0	0	1.31523e+09	0	0	0	1.51198e+09	1.31523e+09	1.31523e+09	1.51198e+09	1.31523e+09	1.51198e+09	9.55558e+09	0.15823	0.13764	0.15823	0.13764	0.15823	0.13764	0.0205905	1.22837e+06	348056	60259.5	-0.169473	0.091749		4.40559e+09	1.62455e+09	0.461049	0.170011	#REF!	0.028235	1997-01-28
000690	2015	D44	32365	0	0	2.05405e+09	0	0	0	2.05408e+09	2.05405e+09	2.05405e+09	2.05408e+09	2.05405e+09	2.05408e+09	9.70153e+09	0.211728	0.211725	0.211728	0.211725	0.211728	0.211725	3.33607e-06	1.39228e+06	400953	63216.6	-0.239082	0.093745	2230000	4.04113e+09	1.14541e+09	0.416545	0.118065	#REF!	0.085311	1997-01-28
000690	2016	D44	7872480	0		1.8232e+09		1.00872e+09		2.8398e+09	2.83193e+09	1.8232e+09	1.83108e+09	2.83193e+09	2.8398e+09	1.57453e+10	0.180358	0.179858	0.116293	0.115793	0.180358	0.179858	0.000499989	1.55007e+06	486557	68303.9	-0.009586	0.070669	3500000	4.07422e+09	1.12392e+09	0.258758	0.0713813	#REF!	0.076792	1997-01-28
000690	2017	D44	6971080	0		8.31421e+08		3.12412e+09		3.96252e+09	3.95554e+09	8.31421e+08	8.38392e+08	3.95554e+09	3.96252e+09	1.73891e+10	0.227873	0.227473	0.0482136	0.0478127	0.227873	0.227473	0.000400888	1.67677e+06	543790	70645.6	-0.289554	0.032834	2910000	3.82967e+09	7.68249e+08	0.220234	0.0441799	#REF!	0.13324	1997-01-28
000690	2018	D44	5381260	0		1329068124		1.95855e+09		3.293e+09	3.28762e+09	1329068124	1334449384	3.28762e+09	3.293e+09	2.15932e+10	0.152502	0.152253	0.0617996	0.0615504	0.152502	0.152253	0.000249211	1.82674e+06	551686	73208.4	0.524647	0.033548	2842600	7.27084e+09	9.82661e+08	0.336719	0.0455079	#REF!	0.074889	1997-01-28
000690	2019	D44	7.73192e+08	0				2.08543e+09		2.85862e+09	2.08543e+09	0	7.73192e+08	2.08543e+09	2.85862e+09	1.89862e+10	0.150563	0.109839	0.0407239	0	0.150563	0.109839	0.0407239	1.98649e+06	576009	77189.5	0.4675	0.033643	2740000	9.87363e+09	1.90334e+09	0.520042	0.100248	#REF!	0.06406	1997-01-28
000692	2009	D44	0	0	0	0	0	7.80902e+07	0	7.80902e+07	7.80902e+07	0	0	7.80902e+07	7.80902e+07	2.76192e+09	0.0282739	0.0282739	0	0	0.0282739	0.0282739	0	606225	220002	38246	0.281851	0.123281	807800	1.29593e+09	4.39418e+08	0.469215	0.159099	#REF!	0.081094	1997-02-27
000692	2010	D44	0	0		0	0	3.19267e+08	0	3.19267e+08	3.19267e+08	0	0	3.19267e+08	3.19267e+08	2.78234e+09	0.114748	0.114748	0	0	0.114748	0.114748	0	725852	266622	44628.2	-0.033184	0.123771	471300	1.21785e+09	1.04246e+08	0.437706	0.0374668	#REF!	0.054395	1997-02-27
000692	2011	D44	0	0		0	0	2.92565e+08	0	2.92565e+08	2.92565e+08	0	0	2.92565e+08	2.92565e+08	3.52044e+09	0.0831048	0.0831048	0	0	0.0831048	0.0831048	0	851591	289848	50748.5	0.042281	0.123594	527900	1.43358e+09	-1.09996e+08	0.407216	-0.031245	#REF!	0.066753	1997-02-27
000692	2012	D44	0	0	0	0	0	2.92575e+08	0	2.92575e+08	2.92575e+08	0	0	2.92575e+08	2.92575e+08	3.30984e+09	0.0883957	0.0883957	0	0	0.0883957	0.0883957	0	974149	308664	54659.8	0.120052	0.123613	944700	1.72821e+09	1.68823e+08	0.522145	0.0510063	#REF!	0.068164	1997-02-27
000692	2013	D44	0	0	0	0	0	2.99453e+08	0	2.99453e+08	2.99453e+08	0	0	2.99453e+08	2.99453e+08	3.67894e+09	0.0813965	0.0813965	0	0	0.0813965	0.0813965	0	1.10652e+06	337291	58574.4	0.033611	0.129204	957800	1.93321e+09	4.44878e+07	0.525479	0.0120925	#REF!	0.053764	1997-02-27
000692	2014	D44	0	0	0	220000	0	2.98686e+08	0	2.98906e+08	2.98906e+08	220000	220000	2.98906e+08	2.98906e+08	3.79331e+09	0.078798	0.078798	5.79968e-05	5.79968e-05	0.078798	0.078798	0	1.22837e+06	348056	60259.5	0.00963	0.123446	1074000	1.97127e+09	1.48692e+08	0.519669	0.0391984	#REF!	0.064042	1997-02-27
000692	2015	D44	0	0	0	3.85444e+06	0	3.21858e+08	0	3.25712e+08	3.25712e+08	3.85444e+06	3.85444e+06	3.25712e+08	3.25712e+08	4.27878e+09	0.0761227	0.0761227	0.000900827	0.000900827	0.0761227	0.0761227	0	1.39228e+06	400953	63216.6	-0.002676	0.123357	1049900	2.06144e+09	1.76069e+08	0.481782	0.0411494	#REF!	0.063221	1997-02-27
000692	2016	D44	0	0		104439		3.37283e+08		3.37388e+08	3.37388e+08	104439	104439	3.37388e+08	3.37388e+08	4.89014e+09	0.0689934	0.0689934	2.1357e-05	2.1357e-05	0.0689934	0.0689934	0	1.55007e+06	486557	68303.9	0.166339	0.12346	1030200	2.21334e+09	-1.69523e+08	0.452612	-0.0346663	#REF!	0.055061	1997-02-27
000692	2017	D44	0	0		2.10444e+06		3.33417e+08		3.35522e+08	3.35522e+08	2.10444e+06	2.10444e+06	3.35522e+08	3.35522e+08	5.64306e+09	0.0594574	0.0594574	0.000372925	0.000372925	0.0594574	0.0594574	0	1.67677e+06	543790	70645.6	-0.03485	0.123452	1025300	2.78405e+09	1.16547e+08	0.493358	0.0206532	#REF!	0.063609	1997-02-27
000692	2018	D44	0	0		2.10444e+06		3.89423e+08		3.91527e+08	3.91527e+08	2.10444e+06	2.10444e+06	3.91527e+08	3.91527e+08	6.09415e+09	0.0642465	0.0642465	0.000345321	0.000345321	0.0642465	0.0642465	0	1.82674e+06	551686	73208.4	0.080527	0.123376	969400	2.8606e+09	-7.65167e+06	0.469401	-0.00125558	#REF!	0.059764	1997-02-27
000692	2019	D44	0	0				4.56839e+08		4.56839e+08	4.56839e+08	0	0	4.56839e+08	4.56839e+08	6.05414e+09	0.0754589	0.0754589	0	0	0.0754589	0.0754589	0	1.98649e+06	576009	77189.5	-0.03027	0.123411	1138800	2.8244e+09	2.1483e+06	0.466524	0.000354848	#REF!	0.061658	1997-02-27
000695	2009	C26	0	0		0	0	4.41156e+06	0	4.41156e+06	4.41156e+06	0	0	4.41156e+06	4.41156e+06	9.61925e+08	0.00458618	0.00458618	0	0	0.00458618	0.00458618	0	606225	220002	38246	0.16789	0.141528	829700	6.6315e+08	6.8289e+06	0.689398	0.0070992	#REF!	0.035976	1997-02-18
000695	2010	D44	0	0		0	0	4.23004e+06	0	4.23004e+06	4.23004e+06	0	0	4.23004e+06	4.23004e+06	1.02505e+09	0.00412666	0.00412666	0	0	0.00412666	0.00412666	0	725852	266622	44628.2	0.174437	0.139348	1002900	6.26569e+08	3.93052e+07	0.611256	0.0383447	#REF!	0.031	1997-02-18
000695	2011	D44	0	0		0	0	4.0475e+06	0	4.0475e+06	4.0475e+06	0	0	4.0475e+06	4.0475e+06	1.26717e+09	0.00319412	0.00319412	0	0	0.00319412	0.00319412	0	851591	289848	50748.5	0.089867	0.139345	1079800	5.90103e+08	7.42931e+06	0.465686	0.00586291	#REF!	0.025378	1997-02-18
000695	2012	D44	0	0	0	0	0	4.22535e+06	0	4.22535e+06	4.22535e+06	0	0	4.22535e+06	4.22535e+06	1.18995e+09	0.00355087	0.00355087	0	0	0.00355087	0.00355087	0	974149	308664	54659.8	0.066643	0.13943	1140800	5.54123e+08	1.93867e+08	0.46567	0.16292	#REF!	0.030065	1997-02-18
000695	2013	D44	0	0	0	0	0	4.25174e+06	0	4.25174e+06	4.25174e+06	0	0	4.25174e+06	4.25174e+06	1.15491e+09	0.00368143	0.00368143	0	0	0.00368143	0.00368143	0	1.10652e+06	337291	58574.4	-0.069354	0.139551	1076600	7.72931e+08	6.84599e+07	0.669254	0.059277	#REF!	0.034979	1997-02-18
000695	2014	D44	0	0	0	3.43299e+06	0	688613	0	4.1216e+06	4.1216e+06	3.43299e+06	3.43299e+06	4.1216e+06	4.1216e+06	1.11334e+09	0.00370203	0.00370203	0.00308352	0.00308352	0.00370203	0.00370203	0	1.22837e+06	348056	60259.5	-0.097384	0.140489	1095100	7.21073e+08	8.74012e+07	0.647669	0.0785039	#REF!	0.039624	1997-02-18
000695	2015	D44	0	0	0	3.43299e+06	0	581824	0	4.01481e+06	4.01481e+06	3.43299e+06	3.43299e+06	4.01481e+06	4.01481e+06	1.11642e+09	0.00359616	0.00359616	0.00307501	0.00307501	0.00359616	0.00359616	0	1.39228e+06	400953	63216.6	-0.07639	0.079146	1028500	7.135e+08	7.33086e+07	0.639099	0.0656642	#REF!	0.042973	1997-02-18
000695	2016	D44	0	0		3.43299e+06		549570		3.98256e+06	3.98256e+06	3.43299e+06	3.43299e+06	3.98256e+06	3.98256e+06	1.13506e+09	0.00350868	0.00350868	0.0030245	0.0030245	0.00350868	0.00350868	0	1.55007e+06	486557	68303.9	-0.004664	0.078744	979300	6.75037e+08	8.53683e+07	0.594715	0.0752105	#REF!	0.049884	1997-02-18
000695	2017	D44	0	0		3.43299e+06		249115		3.6821e+06	3.6821e+06	3.43299e+06	3.43299e+06	3.6821e+06	3.6821e+06	1.72772e+09	0.00213119	0.00213119	0.001987	0.001987	0.00213119	0.00213119	0	1.67677e+06	543790	70645.6	0.665183	0.07964	979300	8.41299e+08	2.02354e+07	0.48694	0.0117122	#REF!	0.054354	1997-02-18
000695	2018	D44	0	0						0	0	0	0	0	0	8.56536e+08	0	0	0	0	0	0	0	1.82674e+06	551686	73208.4	0.039526	0.079409	767500	1.59274e+08	1.34735e+08	0.185951	0.157302	#REF!	0.040558	1997-02-18
000695	2019	C23	0	0						0	0	0	0	0	0	9.78124e+08	0	0	0	0	0	0	0	1.98649e+06	576009	77189.5	-0.446321	0.072701	707600	2.54546e+08	-1.76888e+07	0.260239	-0.0180844	#REF!	0.05838	1997-02-18
000698	2009	C26	0	0	0	0	0	0	0	0	0	0	0	0	0	7.04501e+09	0	0	0	0	0	0	0	606225	220002	38246	-0.237782	0.111471	893100	2.2763e+09	1.83126e+08	0.323108	0.0259937	#REF!	0.046798	1997-02-20
000698	2010	C26	0	0		0	0	0	0	0	0	0	0	0	0	6.87343e+09	0	0	0	0	0	0	0	725852	266622	44628.2	0.660984	0.109574	739900	4.82532e+09	7.17177e+08	0.702025	0.10434	#REF!	0.031434	1997-02-20
000698	2011	C26	0	0		0	0	0	0	0	0	0	0	0	0	6.8367e+09	0	0	0	0	0	0	0	851591	289848	50748.5	0.348488	0.109612	1216100	4.59487e+09	1.90375e+08	0.672089	0.0278461	#REF!	0.027668	1997-02-20
000698	2012	C25	0	0	0	0	0	0	0	0	0	0	0	0	0	7.01723e+09	0	0	0	0	0	0	0	974149	308664	54659.8	0.016692	0.109671	1236000	4.42609e+09	-3.62678e+06	0.630746	-0.000516838	#REF!	0.028768	1997-02-20
000698	2013	C25	0	0	0	0	0	0	0	0	0	0	0	0	0	7.02097e+09	0	0	0	0	0	0	0	1.10652e+06	337291	58574.4	0.026361	0.109749	968500	4.50238e+09	4.16123e+08	0.641276	0.0592686	#REF!	0.026815	1997-02-20
000698	2014	C25	0	0	0	0	0	0	0	0	0	0	0	0	0	7.54079e+09	0	0	0	0	0	0	0	1.22837e+06	348056	60259.5	0.00031	0.109707	843000	4.04263e+09	7.7432e+07	0.536101	0.0102684	#REF!	0.021352	1997-02-20
000698	2015	C25	0	0	0	0	0	0	0	0	0	0	0	0	0	9.63062e+09	0	0	0	0	0	0	0	1.39228e+06	400953	63216.6	-0.082633	0.108827	1011400	4.13593e+09	5.60923e+08	0.429456	0.0582437	#REF!	0.037451	1997-02-20
000698	2016	C25	0	0					1.99585e+06	1.99585e+06	1.99585e+06	1.99585e+06	1.99585e+06	1.99585e+06	1.99585e+06	1.05979e+10	0.000188325	0.000188325	0.000188325	0.000188325	0.000188325	0.000188325	0	1.55007e+06	486557	68303.9	-0.084555	0.108797	1074800	5.39612e+09	7.21524e+08	0.50917	0.0680818	#REF!	0.038111	1997-02-20
000698	2017	C25	0	0					1.94074e+06	1.94074e+06	1.94074e+06	1.94074e+06	1.94074e+06	1.94074e+06	1.94074e+06	9.85984e+09	0.000196832	0.000196832	0.000196832	0.000196832	0.000196832	0.000196832	0	1.67677e+06	543790	70645.6	0.346047	0.108813	1210000	4.93835e+09	1.97397e+08	0.500854	0.0200203	#REF!	0.028766	1997-02-20
000698	2018	C25	0	0					1.88562e+06	1.88562e+06	1.88562e+06	1.88562e+06	1.88562e+06	1.88562e+06	1.88562e+06	9.14371e+09	0.00020622	0.00020622	0.00020622	0.00020622	0.00020622	0.00020622	0	1.82674e+06	551686	73208.4	-0.093833	0.108799	1846100	4.63559e+09	6.45009e+07	0.506971	0.00705413	#REF!	0.015068	1997-02-20
000698	2019	C25	0	0					1.8305e+06	1.8305e+06	1.8305e+06	1.8305e+06	1.8305e+06	1.8305e+06	1.8305e+06	8.8701e+09	0.000206368	0.000206368	0.000206368	0.000206368	0.000206368	0.000206368	0	1.98649e+06	576009	77189.5	0.021238	0.108797	2120000	3.94789e+09	1.0078e+09	0.445078	0.113618	#REF!	0.015477	1997-02-20
000700	2009	C36	1.04664e+06	0	0	0	0	1.3296e+08	7.85368e+08	9.19375e+08	9.18328e+08	7.85368e+08	786414652	9.18328e+08	9.19375e+08	3.45487e+09	0.26611	0.265807	0.227625	0.227322	0.26611	0.265807	0.000302947	606225	220002	38246	0.202764	0.136972	300000	7.51443e+08	3.46668e+08	0.217502	0.100342	#REF!	0.071559	1997-02-28
000700	2010	C36	1.05518e+06	0		0	0	1.61754e+08	7.79901e+08	9.4271e+08	9.41655e+08	7.79901e+08	7.80956e+08	9.41655e+08	9.4271e+08	3.89424e+09	0.242078	0.241807	0.200542	0.200271	0.242078	0.241807	0.00027096	725852	266622	44628.2	0.140966	0.120631	400000	7.78922e+08	1.17209e+08	0.200019	0.0300979	#REF!	0.079278	1997-02-28
000700	2011	C36	785501	0		2.46778e+08	0	1.36426e+08	7.80382e+08	1.16437e+09	1.16359e+09	1.02716e+09	1.02795e+09	1.16359e+09	1.16437e+09	3.92063e+09	0.296986	0.296786	0.262189	0.261989	0.296986	0.296786	0.000200351	851591	289848	50748.5	-0.003348	0.128774	320000	8.44811e+08	3.15636e+08	0.215478	0.0805065	#REF!	0.094801	1997-02-28
000700	2012	C36	821904	0	0	2.26581e+08	0	1.16703e+08	6.537e+08	9.97806e+08	9.96984e+08	8.8028e+08	8.81102e+08	9.96984e+08	9.97806e+08	4.03136e+09	0.247511	0.247307	0.218562	0.218358	0.247511	0.247307	0.000203878	974149	308664	54659.8	0.254618	0.13144	792000	8.8299e+08	3.10918e+08	0.219031	0.0771249	#REF!	0.098512	1997-02-28
000700	2013	C36	1.02701e+06	0	0	2.33799e+08	0	1.23131e+08	6.7351e+08	1.03147e+09	1.03044e+09	9.07308e+08	9.08335e+08	1.03044e+09	1.03147e+09	3.88782e+09	0.265307	0.265043	0.233636	0.233372	0.265307	0.265043	0.00026416	1.10652e+06	337291	58574.4	0.177224	0.131938	797000	8.58531e+08	4.58403e+08	0.220826	0.117907	#REF!	0.101874	1997-02-28
000700	2014	C36	0	0	0	3.84223e+08	0	6.66167e+07	6.65678e+08	1.11652e+09	1.11652e+09	1.0499e+09	1.0499e+09	1.11652e+09	1.11652e+09	3.92856e+09	0.284205	0.284205	0.267248	0.267248	0.284205	0.284205	0	1.22837e+06	348056	60259.5	0.170369	0.132652	1100000	8.43745e+08	3.84945e+08	0.214772	0.0979862	#REF!	0.103843	1997-02-28
000700	2015	C36	0	0	0	6.16963e+08	0	1.41909e+08	7.02018e+08	1.46089e+09	1.46089e+09	1.31898e+09	1.31898e+09	1.46089e+09	1.46089e+09	4.55773e+09	0.32053	0.32053	0.289394	0.289394	0.32053	0.32053	0	1.39228e+06	400953	63216.6	-0.076293	0.120386	1450000	1.4142e+09	2.60624e+08	0.310285	0.0571829	#REF!	0.117698	1997-02-28
000700	2016	C36	34020	0		1.33949e+09		1.73498e+08	6.99392e+08	2.21242e+09	2.21238e+09	2.03888e+09	2.03892e+09	2.21238e+09	2.21242e+09	5.93437e+09	0.372814	0.372808	0.343578	0.343572	0.372814	0.372808	5.73271e-06	1.55007e+06	486557	68303.9	0.01743	0.110079	2700000	1.42646e+09	3.12206e+08	0.240373	0.0526098	#REF!	0.142526	1997-02-28
000700	2017	C36	21207.4	0		9.21096e+08		2.17359e+08	6.6031e+08	1.79879e+09	1.79876e+09	1.58141e+09	1.58143e+09	1.79876e+09	1.79879e+09	7.53249e+09	0.238804	0.238801	0.209948	0.209945	0.238804	0.238801	2.81546e-06	1.67677e+06	543790	70645.6	0.360113	0.109544	3900000	1.88382e+09	7.61419e+07	0.250093	0.0101085	#REF!	0.159861	1997-02-28
000700	2018	C36	0	0		4.70839e+08		2.84541e+08	6.32771e+08	1.38815e+09	1.38815e+09	1.10361e+09	1.10361e+09	1.38815e+09	1.38815e+09	7.39756e+09	0.18765	0.18765	0.149186	0.149186	0.18765	0.18765	0	1.82674e+06	551686	73208.4	0.144119	0.132538	2751800	2.55656e+09	-1.46529e+07	0.345595	-0.00198077	#REF!	0.145977	1997-02-28
000700	2019	C36	5.64389e+08	0				3.50644e+08	6.18731e+08	1.53376e+09	9.69375e+08	6.18731e+08	1.18312e+09	9.69375e+08	1.53376e+09	7.84566e+09	0.195492	0.123556	0.150799	0.0788629	0.195492	0.123556	0.0719364	1.98649e+06	576009	77189.5	0.105501	0.132648	14901700	2.92174e+09	1.68816e+08	0.372403	0.0215172	#REF!	0.098366	1997-02-28
000701	2009	F52	1.55813e+06	0	0	0	0	2.74554e+08	6.33695e+07	3.39482e+08	3.37924e+08	6.33695e+07	6.49276e+07	3.37924e+08	3.39482e+08	2.56661e+09	0.132268	0.131661	0.025297	0.0246899	0.132268	0.131661	0.000607077	606225	220002	38246	0.34951	0.08024	1402800	2.77757e+08	1.65841e+08	0.108219	0.0646148	#REF!	0.009941	1997-02-26
000701	2010	F52	1.31606e+06	0		0	0	3.30177e+08	6.40966e+07	3.95589e+08	3.94273e+08	6.40966e+07	6.54127e+07	3.94273e+08	3.95589e+08	3.36541e+09	0.117546	0.117154	0.0194367	0.0190457	0.117546	0.117154	0.000391054	725852	266622	44628.2	0.21407	0.079961	1501300	3.1185e+08	8.85941e+07	0.0926631	0.0263249	#REF!	0.011939	1997-02-26
000701	2011	F52	0	0		0	0	3.83308e+08	8.62375e+07	4.69545e+08	4.69545e+08	8.62375e+07	8.62375e+07	4.69545e+08	4.69545e+08	4.66253e+09	0.100706	0.100706	0.0184959	0.0184959	0.100706	0.100706	0	851591	289848	50748.5	0.348041	0.079914	2391600	3.80942e+08	1.05992e+08	0.0817028	0.0227327	#REF!	0.010863	1997-02-26
000701	2012	F51	0	0	0	0	0	3.59652e+08	8.55217e+07	4.45174e+08	4.45174e+08	8.55217e+07	8.55217e+07	4.45174e+08	4.45174e+08	5.41484e+09	0.0822136	0.0822136	0.0157939	0.0157939	0.0822136	0.0822136	0	974149	308664	54659.8	0.186253	0.07997	2294800	3.76974e+08	-1.06248e+09	0.0696187	-0.196216	#REF!	0.009886	1997-02-26
000701	2013	F51	854474	0	0	0	0	3.13765e+08	8.27363e+07	3.97355e+08	3.96501e+08	8.27363e+07	8.35908e+07	3.96501e+08	3.97355e+08	8.46496e+09	0.0469412	0.0468403	0.00987492	0.00977397	0.0469412	0.0468403	0.000100942	1.10652e+06	337291	58574.4	0.463624	0.079919	2491300	4.49251e+08	3.05262e+07	0.0530719	0.00360619	#REF!	0.00703	1997-02-26
000701	2014	F51	0	0	0	1.02297e+08	0	1.87361e+08	7.17084e+07	3.61366e+08	3.61366e+08	1.74005e+08	1.74005e+08	3.61366e+08	3.61366e+08	1.0535e+10	0.0343016	0.0343016	0.0165169	0.0165169	0.0343016	0.0343016	0	1.22837e+06	348056	60259.5	0.027645	0.055953	5140400	5.35187e+08	4.80976e+08	0.050801	0.0456552	#REF!	0.008932	1997-02-26
000701	2015	F51	2.61049e+06	0	0	7.10017e+07	0	9.33573e+08	6.55866e+07	1.07277e+09	1.07016e+09	1.36588e+08	1.39199e+08	1.07016e+09	1.07277e+09	1.42011e+10	0.0755416	0.0753578	0.00980199	0.00961817	0.0755416	0.0753578	0.000183824	1.39228e+06	400953	63216.6	0.111786	0.055385	1699000	6.46449e+08	2.7028e+08	0.0455211	0.0190323	#REF!	0.008269	1997-02-26
000701	2016	F51	0	5.42832e+07		2.01568e+08		1.01398e+09	5.31348e+07	1.32297e+09	1.32297e+09	3.08986e+08	3.08986e+08	1.32297e+09	1.32297e+09	1.59929e+10	0.0827223	0.0827223	0.0193202	0.0193202	0.0827223	0.0827223	0	1.55007e+06	486557	68303.9	0.374873	0.047322	1698000	1.56229e+09	6.36605e+08	0.0976864	0.0398055	#REF!	0.008029	1997-02-26
000701	2017	F51	0	4.44165e+07		2.38962e+08		1.21992e+09	1.6843e+07	1.52014e+09	1.52014e+09	3.00221e+08	3.00221e+08	1.52014e+09	1.52014e+09	1.54964e+10	0.0980961	0.0980961	0.0193736	0.0193736	0.0980961	0.0980961	0	1.67677e+06	543790	70645.6	0.24143	0.046635	2318100	1.68119e+09	3.20106e+08	0.108489	0.0206568	#REF!	0.006961	1997-02-26
000701	2018	F51	0	8.19667e+07		1.49489e+08		1.40749e+09	1.69691e+07	1.65591e+09	1.65591e+09	2.48425e+08	2.48425e+08	1.65591e+09	1.65591e+09	1.63933e+10	0.101012	0.101012	0.015154	0.015154	0.101012	0.101012	0	1.82674e+06	551686	73208.4	0.298143	0.046127	2123200	1.79653e+09	-5.51873e+08	0.10959	-0.0336645	#REF!	0.004749	1997-02-26
000701	2019	F51	2.62822e+08	1.75121e+07				1.27729e+09	3.95905e+08	1.95353e+09	1.69071e+09	4.13417e+08	6.76239e+08	1.69071e+09	1.95353e+09	1.97346e+10	0.0989903	0.0856724	0.0342667	0.0209489	0.0989903	0.0856724	0.0133179	1.98649e+06	576009	77189.5	0.290575	0.046122	1564200	1.50728e+09	-2.87479e+09	0.0763775	-0.145673	#REF!	0.004113	1997-02-26
000710	2009	C37	0	0		0	0	0	0	0	0	0	0	0	0	3.66262e+08	0	0	0	0	0	0	0	606225	220002	38246	0.426326	0.34659	364000	7.81077e+07	-2.32888e+06	0.213256	-0.00635852	#REF!	0.056148	1997-04-22
000710	2010	C37	0	0		0	0	0	0	0	0	0	0	0	0	3.83266e+08	0	0	0	0	0	0	0	725852	266622	44628.2	0.13499	0.346564	416000	7.81807e+07	7.61937e+07	0.203986	0.198801	#REF!	0.06062	1997-04-22
000710	2011	C37	0	0		0	0	0	0	0	0	0	0	0	0	3.55226e+08	0	0	0	0	0	0	0	851591	289848	50748.5	-0.117415	0.346556	470400	7.60307e+07	-2.14579e+07	0.214035	-0.0604062	#REF!	0.061867	1997-04-22
000710	2012	C36	0	0	0	0	0	0	0	0	0	0	0	0	0	3.41018e+08	0	0	0	0	0	0	0	974149	308664	54659.8	-0.191827	0.347201	473300	7.54881e+07	4.82654e+07	0.221361	0.141533	#REF!	0.082956	1997-04-22
000710	2013	C36	0	0	0	0	0	5.51457e+07	0	5.51457e+07	5.51457e+07	0	0	5.51457e+07	5.51457e+07	4.10084e+08	0.134474	0.134474	0	0	0.134474	0.134474	0	1.10652e+06	337291	58574.4	-0.207936	0.346538	472700	7.4275e+07	1.5628e+07	0.181121	0.0381091	#REF!	0.107247	1997-04-22
000710	2014	C36	0	0	0	2000000	0	8.96399e+07	0	9.16399e+07	9.16399e+07	2000000	2000000	9.16399e+07	9.16399e+07	4.45854e+08	0.205538	0.205538	0.00448578	0.00448578	0.205538	0.205538	0	1.22837e+06	348056	60259.5	0.043505	0.346638	467300	7.04245e+07	1.89099e+07	0.157954	0.0424128	#REF!	0.124037	1997-04-22
000710	2015	C36	0	0	0	2000000	0	1.13059e+08	0	1.15059e+08	1.15059e+08	2000000	2000000	1.15059e+08	1.15059e+08	4.98882e+08	0.230633	0.230633	0.00400896	0.00400896	0.230633	0.230633	0	1.39228e+06	400953	63216.6	-0.159282	0.347221	481500	6.96987e+07	-7.08098e+07	0.13971	-0.141937	#REF!	0.157319	1997-04-22
000710	2016	C36	0	0	0	986842	0	1.32106e+08	0	1.33093e+08	1.33093e+08	986842	986842	1.33093e+08	1.33093e+08	5.48045e+08	0.242851	0.242851	0.00180066	0.00180066	0.242851	0.242851	0	1.55007e+06	486557	68303.9	0.075301	0.134464	493500	1.43367e+08	-1.41916e+07	0.261597	-0.0258949	#REF!	0.137346	1997-04-22
000710	2017	M74	0	0		4000000		1.86657e+07		2.26657e+07	2.26657e+07	4000000	4000000	2.26657e+07	2.26657e+07	1.8064e+09	0.0125475	0.0125475	0.00221435	0.00221435	0.0125475	0.0125475	0	1.67677e+06	543790	70645.6	3.73438	0.068472	2543900	5.14263e+08	7.43501e+07	0.28469	0.0411593	#REF!	0.106577	1997-04-22
000710	2018	M74	0	0		7210000		7.76584e+07		8.48684e+07	8.48684e+07	7210000	7210000	8.48684e+07	8.48684e+07	2.178e+09	0.0389663	0.0389663	0.00331038	0.00331038	0.0389663	0.0389663	0	1.82674e+06	551686	73208.4	0.229337	0.068472	2320000	5.24509e+08	1.65332e+08	0.240822	0.0759099	#REF!	0.077867	1997-04-22
000710	2019	M74	6430000	0				1.81978e+08		1.88408e+08	1.81978e+08	0	6430000	1.81978e+08	1.88408e+08	3.06888e+09	0.0613931	0.0592979	0.00209523	0	0.0613931	0.0592979	0.00209523	1.98649e+06	576009	77189.5	0.123527	0.063861		5.41997e+08	1.23057e+08	0.176611	0.0400983	#REF!	0.075275	1997-04-22
000720	2009	D44	0	0		0	8795.32	300692083	2.78685e+06	3.03488e+08	3.03488e+08	2.79565e+06	2.79565e+06	3.03488e+08	3.03488e+08	5.84643e+09	0.0519099	0.0519099	0.00047818	0.00047818	0.0519099	0.0519099	0	606225	220002	38246	0.298045	0.040207	827300	4.37165e+09	1.80676e+08	0.747747	0.0309037	#REF!	0.043557	1997-05-09
000720	2010	D44	0	0	0	0	0	2.86298e+08	2.67058e+06	2.88969e+08	2.88969e+08	2.67058e+06	2.67058e+06	2.88969e+08	2.88969e+08	5.62468e+09	0.0513751	0.0513751	0.000474797	0.000474797	0.0513751	0.0513751	0	725852	266622	44628.2	-0.002086	0.040412	801100	4.19552e+09	1.61186e+08	0.745911	0.0286569	#REF!	0.0407	1997-05-09
000720	2011	D44	0	0		0	0	2.86983e+08	2.55431e+06	2.89537e+08	2.89537e+08	2.55431e+06	2.55431e+06	2.89537e+08	2.89537e+08	5.73423e+09	0.0504928	0.0504928	0.000445449	0.000445449	0.0504928	0.0504928	0	851591	289848	50748.5	0.021418	0.040301	758800	3.91878e+09	2.76302e+08	0.683401	0.0481847	#REF!	0.037494	1997-05-09
000720	2012	D44	0	0	0	0	0	2.87704e+08	0	2.87704e+08	2.87704e+08	0	0	2.87704e+08	2.87704e+08	5.64489e+09	0.0509672	0.0509672	0	0	0.0509672	0.0509672	0	974149	308664	54659.8	0.081862	0.038142	1064900	4.15341e+09	4.22381e+08	0.735782	0.0748253	#REF!	0.035672	1997-05-09
000720	2013	D44	0	0	0	0	0	3.82228e+08	0	3.82228e+08	3.82228e+08	0	0	3.82228e+08	3.82228e+08	5.5303e+09	0.0691152	0.0691152	0	0	0.0691152	0.0691152	0	1.10652e+06	337291	58574.4	-0.047179	0.036352	1143900	3.96106e+09	7.1072e+08	0.716246	0.128514	#REF!	0.042307	1997-05-09
000720	2014	D44	0	0	0	3.52812e+08	0	2.97022e+07	0	3.82514e+08	3.82514e+08	3.52812e+08	3.52812e+08	3.82514e+08	3.82514e+08	5.48471e+09	0.069742	0.069742	0.0643265	0.0643265	0.069742	0.069742	0	1.22837e+06	348056	60259.5	0.084	0.036359	1254700	3.74965e+09	4.95113e+08	0.683655	0.0902715	#REF!	0.035115	1997-05-09
000720	2015	D44	0	0	0	3.52812e+08	0	2.58439e+07	0	3.78656e+08	3.78656e+08	3.52812e+08	3.52812e+08	3.78656e+08	3.78656e+08	5.38256e+09	0.0703487	0.0703487	0.0655473	0.0655473	0.0703487	0.0703487	0	1.39228e+06	400953	63216.6	0.046898	0.034439	1281700	3.73448e+09	7.45897e+08	0.693812	0.138577	#REF!	0.033716	1997-05-09
000720	2016	D44	0	0		4.21062e+08		2.39989e+07		4.45061e+08	4.45061e+08	4.21062e+08	4.21062e+08	4.45061e+08	4.45061e+08	5.35461e+09	0.0831174	0.0831174	0.0786355	0.0786355	0.0831174	0.0831174	0	1.55007e+06	486557	68303.9	-0.245164	0.034558	1235500	3.56548e+09	4.86458e+08	0.665872	0.0908485	#REF!	0.043228	1997-05-09
000720	2017	D44	0	0		4.21062e+08		1.78516e+07	3.75796e+08	8.14709e+08	8.14709e+08	7.96858e+08	7.96858e+08	8.14709e+08	8.14709e+08	9.0334e+09	0.0901886	0.0901886	0.0882124	0.0882124	0.0901886	0.0901886	0	1.67677e+06	543790	70645.6	0.104107	0.080116	1442700	3.29047e+09	4.12585e+08	0.364256	0.0456733	#REF!	0.115826	1997-05-09
000720	2018	D44	0	0		10000000		5.02364e+07	3.49967e+08	4.10203e+08	4.10203e+08	3.59967e+08	3.59967e+08	4.10203e+08	4.10203e+08	5.23287e+09	0.0783897	0.0783897	0.0687896	0.0687896	0.0783897	0.0783897	0	1.82674e+06	551686	73208.4	-0.051668	0.089016	2637000	7.43923e+07	1.34036e+09	0.0142164	0.256142	#REF!	0.022193	1997-05-09
000720	2019	D44	0	0				5.3891e+07	3.38166e+08	3.92057e+08	3.92057e+08	3.38166e+08	3.38166e+08	3.92057e+08	3.92057e+08	4.6271e+09	0.0847305	0.0847305	0.0730837	0.0730837	0.0847305	0.0847305	0	1.98649e+06	576009	77189.5	0.3756	0.089029	3135400	7.62821e+07	-2.76264e+08	0.0164859	-0.0597056	#REF!	0.022484	1997-05-09
000721	2009	H62	0	0	0	0	0	1.7598e+07	0	1.7598e+07	1.7598e+07	0	0	1.7598e+07	1.7598e+07	7.35194e+08	0.0239365	0.0239365	0	0	0.0239365	0.0239365	0	606225	220002	38246	0.035331	0.08135	797500	3.09082e+08	8.07694e+07	0.420409	0.109861	#REF!	0.060971	1997-04-30
000721	2010	H62	0	0	0	0	0	1.54157e+07	3.6601e+07	5.20168e+07	5.20168e+07	3.6601e+07	3.6601e+07	5.20168e+07	5.20168e+07	7.2388e+08	0.0718582	0.0718582	0.0505622	0.0505622	0.0718582	0.0718582	0	725852	266622	44628.2	0.050567	0.081292	1165500	3.04333e+08	4.56098e+07	0.420419	0.0630074	#REF!	0.056407	1997-04-30
000721	2011	H62	0	0	0	0	0	1.54157e+07	3.52571e+07	5.06728e+07	5.06728e+07	3.52571e+07	3.52571e+07	5.06728e+07	5.06728e+07	7.31244e+08	0.0692967	0.0692967	0.0482152	0.0482152	0.0692967	0.0692967	0	851591	289848	50748.5	0.134803	0.08012	1151000	2.70086e+08	6.4171e+07	0.369351	0.0877558	#REF!	0.051782	1997-04-30
000721	2012	H62	0	0	0	0	0	1.54157e+07	6.57026e+07	8.11184e+07	8.11184e+07	6.57026e+07	6.57026e+07	8.11184e+07	8.11184e+07	7.39704e+08	0.109663	0.109663	0.0888229	0.0888229	0.109663	0.109663	0	974149	308664	54659.8	-0.019908	0.080138	1410000	2.38207e+08	3.34982e+07	0.32203	0.0452859	#REF!	0.04895	1997-04-30
000721	2013	H62	0	0	0	0	0	1.54157e+07	2.0469e+08	2.20105e+08	2.20105e+08	2.0469e+08	2.0469e+08	2.20105e+08	2.20105e+08	1.01976e+09	0.21584	0.21584	0.200723	0.200723	0.21584	0.21584	0	1.10652e+06	337291	58574.4	-0.109976	0.052136	1527500	2.31461e+08	3.10023e+07	0.226975	0.0304015	#REF!	0.053665	1997-04-30
000721	2014	H62	0	0	0	1.54157e+07	0	0	1.27517e+08	1.42933e+08	1.42933e+08	1.42933e+08	1.42933e+08	1.42933e+08	1.42933e+08	1.06434e+09	0.134293	0.134293	0.134293	0.134293	0.134293	0.134293	0	1.22837e+06	348056	60259.5	-0.068908	0.050563	1174500	2.04322e+08	2.20503e+07	0.19197	0.0207173	#REF!	0.063155	1997-04-30
000721	2015	H62	0	0	0	1.54157e+07	0	2.48005e+06	1.31302e+08	1.49197e+08	1.49197e+08	1.46717e+08	1.46717e+08	1.49197e+08	1.49197e+08	1.087e+09	0.137256	0.137256	0.134974	0.134974	0.137256	0.137256	0	1.39228e+06	400953	63216.6	-0.085703	0.050398	2050000	3.47597e+08	2.52563e+06	0.319776	0.00232348	#REF!	0.087258	1997-04-30
000721	2016	H62	0	0		1.54157e+07		1.75371e+06	1.27111e+08	1.4428e+08	1.4428e+08	1.42527e+08	1.42527e+08	1.4428e+08	1.4428e+08	1.05014e+09	0.137392	0.137392	0.135722	0.135722	0.137392	0.137392	0	1.55007e+06	486557	68303.9	0.003102	0.050393	906800	3.30431e+08	2.46065e+07	0.314655	0.0234317	#REF!	0.060444	1997-04-30
000721	2017	H62	0	0		1.54157e+07			1.2292e+08	1.38336e+08	1.38336e+08	1.38336e+08	1.38336e+08	1.38336e+08	1.38336e+08	1.07593e+09	0.128573	0.128573	0.128573	0.128573	0.128573	0.128573	0	1.67677e+06	543790	70645.6	-0.013499	0.050229	1492300	3.13953e+08	1.28692e+07	0.291797	0.011961	#REF!	0.057365	1997-04-30
000721	2018	H62	0	0		1.54157e+07			1.13392e+08	1.28808e+08	1.28808e+08	1.28808e+08	1.28808e+08	1.28808e+08	1.28808e+08	1.27336e+09	0.101155	0.101155	0.101155	0.101155	0.101155	0.101155	0	1.82674e+06	551686	73208.4	0.004547	0.050248	1086900	3.01462e+08	7.0639e+06	0.236744	0.00554743	#REF!	0.045467	1997-04-30
000721	2019	H62	0	0					1.0852e+08	1.0852e+08	1.0852e+08	1.0852e+08	1.0852e+08	1.0852e+08	1.0852e+08	1.1036e+09	0.0983332	0.0983332	0.0983332	0.0983332	0.0983332	0.0983332	0	1.98649e+06	576009	77189.5	0.008911	0.050228	1775900	2.99461e+08	-3.37518e+07	0.271351	-0.0305835	#REF!	0.059472	1997-04-30
000723	2009	C25	0	0		0	0	0	0	0	0	0	0	0	0	9.92811e+08	0	0	0	0	0	0	0	606225	220002	38246	-0.492315	0.105465	1016000	3.44386e+08	1.30927e+08	0.346879	0.131875	#REF!	0.040448	1997-05-15
000723	2010	C25	0	0		0	0	0	0	0	0	0	0	0	0	9.23845e+08	0	0	0	0	0	0	0	725852	266622	44628.2	0.574238	0.10485	1016000	3.02816e+08	4.69827e+07	0.327778	0.0508557	#REF!	0.024095	1997-05-15
000723	2011	C25	0	0		0	0	0	0	0	0	0	0	0	0	9.29597e+08	0	0	0	0	0	0	0	851591	289848	50748.5	0.119384	0.103142	1140000	2.61404e+08	3.46558e+07	0.281202	0.0372805	#REF!	0.022605	1997-05-15
000723	2012	C25	0	0	0	0	0	0	0	0	0	0	0	0	0	7.83553e+08	0	0	0	0	0	0	0	974149	308664	54659.8	-0.220742	0.103044	1140000	2.21357e+08	-6.49517e+07	0.282504	-0.0828939	#REF!	0.031048	1997-05-15
000723	2013	C25	0	0	0	0	0	0	0	0	0	0	0	0	0	8.90792e+08	0	0	0	0	0	0	0	1.10652e+06	337291	58574.4	0.058839	0.103015	1140000	1.80958e+08	1.32923e+08	0.203143	0.149219	#REF!	0.034352	1997-05-15
000723	2014	C25	0	0	0	0	0	0	0	0	0	0	0	0	0	8.36794e+08	0	0	0	0	0	0	0	1.22837e+06	348056	60259.5	-0.209962	0.103204	1550000	1.51281e+08	-2.65233e+07	0.180787	-0.0316964	#REF!	0.038816	1997-05-15
000723	2015	C25	0	0	0	0	0	0	0	0	0	0	0	0	0	1.48607e+10	0	0	0	0	0	0	0	1.39228e+06	400953	63216.6	4.71249	0.809874	1040000	6.6668e+09	9.8839e+08	0.448618	0.0665101	#REF!	0.040737	1997-05-15
000723	2016	C25	0	0				63700000		63700000	63700000	0	0	63700000	63700000	1.25963e+10	0.00505706	0.00505706	0	0	0.00505706	0.00505706	0	1.55007e+06	486557	68303.9	0.246986	0.6004	1040000	6.84425e+09	2.44755e+08	0.543356	0.0194308	#REF!	0.038967	1997-05-15
000723	2017	C25	11294400	0		1.40788e+07		3.96917e+08		4.2229e+08	4.10995e+08	1.40788e+07	2.53732e+07	4.10995e+08	4.2229e+08	1.38176e+10	0.0305616	0.0297442	0.00183629	0.0010189	0.0305616	0.0297442	0.00081739	1.67677e+06	543790	70645.6	0.721228	0.597894	1215000	6.415e+09	1.41563e+09	0.464262	0.102451	#REF!	0.032094	1997-05-15
000723	2018	C25	2.00699e+06	0		1.70788e+07		2.03207e+08		2.22293e+08	2.20286e+08	1.70788e+07	1.90858e+07	2.20286e+08	2.22293e+08	1.8685e+10	0.0118969	0.0117895	0.00102145	0.000914037	0.0118969	0.0117895	0.000107412	1.82674e+06	551686	73208.4	0.237688	0.592789	1258500	8.02126e+09	1.53474e+09	0.429289	0.0821376	#REF!	0.029828	1997-05-15
000723	2019	C25	731650	0				2.76364e+08		2.77096e+08	2.76364e+08	0	731650	2.76364e+08	2.77096e+08	1.964e+10	0.0141088	0.0140715	3.72531e-05	0	0.0141088	0.0140715	3.72531e-05	1.98649e+06	576009	77189.5	-0.069752	0.33692	1272300	9.19825e+09	1.92691e+09	0.468343	0.0981117	#REF!	0.036857	1997-05-15
000726	2009	C17	0	0		0	0	160000		160000	160000	0	0	160000	160000	6.30307e+09	2.53845e-05	2.53845e-05	0	0	2.53845e-05	2.53845e-05	0	606225	220002	38246	0.029166	0.031495	5854900	3.6203e+09	9.91813e+08	0.574371	0.157354	#REF!	0.084168	2000-12-25
000726	2010	C17	40418200	0		0	0	68942600	0	109360800	68942600	0	40418200	68942600	109360800	7.01588e+09	0.0155876	0.00982665	0.00576096	0	0.0155876	0.00982665	0.00576096	725852	266622	44628.2	0.245131	0.031397	8299300	3.64424e+09	1.20604e+09	0.519427	0.171902	#REF!	0.108528	2000-12-25
000726	2011	C17	20939380	0			0	68942600	0	89881980	68942600	0	20939380	68942600	89881980	7.75189e+09	0.0115949	0.00889366	0.0027012	0	0.0115949	0.00889366	0.0027012	851591	289848	50748.5	0.209533	0.030357	9847300	3.48607e+09	9.99543e+08	0.449706	0.128942	#REF!	0.101913	2000-12-25
000726	2012	C17	18388641	0	0	0	0	67442600	0	85831241	67442600	0	18388641	67442600	85831241	8.15328e+09	0.0105272	0.00827184	0.00225537	0	0.0105272	0.00827184	0.00225537	974149	308664	54659.8	-0.029219	0.030437	5.55013e+06	4.18629e+09	1.17046e+09	0.513449	0.143557	#REF!	0.09298	2000-12-25
000726	2013	C17	29949120	0	0	0	0	67442600	0	97391720	67442600	0	29949120	67442600	97391720	8.41195e+09	0.0115778	0.00801748	0.00356031	0	0.0115778	0.00801748	0.00356031	1.10652e+06	337291	58574.4	0.097812	0.036133	7351700	4.4542e+09	1.45393e+09	0.529509	0.17284	#REF!	0.088553	2000-12-25
000726	2014	C17	0	0	0	67442600	0	0	0	67442600	67442600	67442600	67442600	67442600	67442600	8.62767e+09	0.00781701	0.00781701	0.00781701	0.00781701	0.00781701	0.00781701	0	1.22837e+06	348056	60259.5	-0.04763	0.038508	7626400	4.93085e+09	1.1121e+09	0.571516	0.128899	#REF!	0.102849	2000-12-25
000726	2015	C17	7.16967e+07	0	0	67442600	0	0	0	1.39139e+08	67442600	67442600	1.39139e+08	67442600	1.39139e+08	9.09117e+09	0.0153049	0.00741847	0.0153049	0.00741847	0.0153049	0.00741847	0.00788641	1.39228e+06	400953	63216.6	0.000589	0.037983	6704200	4.90758e+09	1.0276e+09	0.539818	0.113032	#REF!	0.108646	2000-12-25
000726	2016	C17	0	0		24660000			2.58441e+07	5.05041e+07	5.05041e+07	5.05041e+07	5.05041e+07	5.05041e+07	5.05041e+07	9.4071e+09	0.00536872	0.00536872	0.00536872	0.00536872	0.00536872	0.00536872	0	1.55007e+06	486557	68303.9	-0.031032	0.040807	10791600	5.24434e+09	1.31077e+09	0.557487	0.139338	#REF!	0.110235	2000-12-25
000726	2017	C17	0	0		84533000		9.75367e+07	2.45635e+07	2.06633e+08	2.06633e+08	1.09097e+08	1.09097e+08	2.06633e+08	2.06633e+08	1.01706e+10	0.0203167	0.0203167	0.0107266	0.0107266	0.0203167	0.0203167	0	1.67677e+06	543790	70645.6	0.071463	0.040891	7010200	5.4213e+09	1.03804e+09	0.533035	0.102062	#REF!	0.101655	2000-12-25
000726	2018	C17	0	0		85112000		9.60185e+07	2.28802e+07	2.04011e+08	2.04011e+08	1.07992e+08	1.07992e+08	2.04011e+08	2.04011e+08	1.05378e+10	0.01936	0.01936	0.0102481	0.0102481	0.01936	0.01936	0	1.82674e+06	551686	73208.4	0.073306	0.041877	6939700	5.74856e+09	1.43034e+09	0.54552	0.135735	#REF!	0.056826	2000-12-25
000726	2019	C17	5.23561e+07	0				103226300	4.58967e+07	2.01479e+08	1.49123e+08	4.58967e+07	9.82528e+07	1.49123e+08	2.01479e+08	1.18854e+10	0.0169518	0.0125467	0.00826666	0.0038616	0.0169518	0.0125467	0.00440507	1.98649e+06	576009	77189.5	-0.011292	0.047733	6.0637e+06	6.01209e+09	1.08611e+09	0.505837	0.0913817	#REF!	0.06413	2000-12-25
000729	2009	C15	0	0	0	0	0	6.65429e+07	0	6.65429e+07	6.65429e+07	0	0	6.65429e+07	6.65429e+07	1.18559e+10	0.00561262	0.00561262	0	0	0.00561262	0.00561262	0	606225	220002	38246	0.150808	0.321434	1878400	6.85094e+09	2.05925e+09	0.577849	0.17369	#REF!	0.078344	1997-07-16
000729	2010	C15	0	0		0	0	1.98543e+08	0	1.98543e+08	1.98543e+08	0	0	1.98543e+08	1.98543e+08	1.46707e+10	0.0135333	0.0135333	0	0	0.0135333	0.0135333	0	725852	266622	44628.2	0.08517	0.319815	2814100	7.47561e+09	1.54818e+09	0.509561	0.105529	#REF!	0.080507	1997-07-16
000729	2011	C15	0	0		1.59724e+08	0	6.65429e+07	0	2.26267e+08	2.26267e+08	1.59724e+08	1.59724e+08	2.26267e+08	2.26267e+08	1.66791e+10	0.0135659	0.0135659	0.00957632	0.00957632	0.0135659	0.0135659	0	851591	289848	50748.5	0.178518	0.320974	2656300	8.63011e+09	8.24059e+08	0.517421	0.0494067	#REF!	0.082487	1997-07-16
000729	2012	C15	0	0	0	146060000	0	6.65429e+07	0	2.12603e+08	2.12603e+08	146060000	146060000	2.12603e+08	2.12603e+08	1.82237e+10	0.0116663	0.0116663	0.00801483	0.00801483	0.0116663	0.0116663	0	974149	308664	54659.8	0.073867	0.332408	2533627	8.7663e+09	1.33308e+09	0.481038	0.0731511	#REF!	0.09357	1997-07-16
000729	2013	C15	0	0	0	2.0715e+07	0	2.26543e+08	0	2.47258e+08	2.47258e+08	2.0715e+07	2.0715e+07	2.47258e+08	2.47258e+08	1.89054e+10	0.0130787	0.0130787	0.00109572	0.00109572	0.0130787	0.0130787	0	1.10652e+06	337291	58574.4	0.054862	0.33293	2746000	1.02039e+10	3.09346e+09	0.539738	0.163629	#REF!	0.094805	1997-07-16
000729	2014	C15	0	0	0	8.84733e+07	0	1.65661e+08	0	2.54134e+08	2.54134e+08	8.84733e+07	8.84733e+07	2.54134e+08	2.54134e+08	1.89307e+10	0.0134245	0.0134245	0.00467355	0.00467355	0.0134245	0.0134245	0	1.22837e+06	348056	60259.5	-0.017793	0.332953	2470000	1.05883e+10	1.20272e+09	0.559323	0.0635331	#REF!	0.099308	1997-07-16
000729	2015	C15	0	0	0	6.65429e+07	0	1.69039e+08	0	2.35582e+08	2.35582e+08	6.65429e+07	6.65429e+07	2.35582e+08	2.35582e+08	1.82428e+10	0.0129137	0.0129137	0.00364763	0.00364763	0.0129137	0.0129137	0	1.39228e+06	400953	63216.6	-0.071498	0.33082	3465000	1.04659e+10	1.62291e+09	0.5737	0.0889617	#REF!	0.115159	1997-07-16
000729	2016	C15	0	0		6.65429e+07		1.75317e+08		2.4186e+08	2.4186e+08	6.65429e+07	6.65429e+07	2.4186e+08	2.4186e+08	1.82552e+10	0.0132488	0.0132488	0.00364515	0.00364515	0.0132488	0.0132488	0	1.55007e+06	486557	68303.9	-0.07697	0.330868	3463000	1.01029e+10	1.24526e+09	0.553427	0.0682142	#REF!	0.118479	1997-07-16
000729	2017	C15	0	0		3.65429e+07		2.64835e+08		3.01378e+08	3.01378e+08	3.65429e+07	3.65429e+07	3.01378e+08	3.01378e+08	1.80978e+10	0.0166528	0.0166528	0.00201919	0.00201919	0.0166528	0.0166528	0	1.67677e+06	543790	70645.6	-0.032628	0.330892	3206000	1.00672e+10	1.38748e+09	0.556267	0.0766658	#REF!	0.113339	1997-07-16
000729	2018	C15	0	0		3.65429e+07		2.73277e+08		3.0982e+08	3.0982e+08	3.65429e+07	3.65429e+07	3.0982e+08	3.0982e+08	1.76887e+10	0.0175151	0.0175151	0.00206588	0.00206588	0.0175151	0.0175151	0	1.82674e+06	551686	73208.4	0.013237	0.331768	3206000	9.54167e+09	1.07541e+09	0.539421	0.060796	#REF!	0.113092	1997-07-16
000729	2019	C15	0	0				2.87618e+08		2.87618e+08	2.87618e+08	0	0	2.87618e+08	2.87618e+08	1.81615e+10	0.0158367	0.0158367	0	0	0.0158367	0.0158367	0	1.98649e+06	576009	77189.5	0.010994	0.331768	1998000	9.41047e+09	1.57428e+09	0.518154	0.0866824	#REF!	0.112928	1997-07-16
000731	2009	C26	0	0	0	0	0	3.69623e+08	0	3.69623e+08	3.69623e+08	0	0	3.69623e+08	3.69623e+08	2.89643e+09	0.127613	0.127613	0	0	0.127613	0.127613	0	606225	220002	38246	0.066148	0.026726	720000	1.30914e+09	2.10171e+08	0.451984	0.072562	#REF!	0.035021	1997-06-17
000731	2010	C26	0	0		0	0	3.60394e+08	0	3.60394e+08	3.60394e+08	0	0	3.60394e+08	3.60394e+08	3.64758e+09	0.0988037	0.0988037	0	0	0.0988037	0.0988037	0	725852	266622	44628.2	-0.081243	0.02463	720000	1.43778e+09	1.73187e+08	0.394173	0.04748	#REF!	0.021066	1997-06-17
000731	2011	C26	0	0		0	0	5.05062e+08	0	5.05062e+08	5.05062e+08	0	0	5.05062e+08	5.05062e+08	3.85032e+09	0.131174	0.131174	0	0	0.131174	0.131174	0	851591	289848	50748.5	0.558928	0.02443	864000	1.27998e+09	3.23175e+08	0.332435	0.0839347	#REF!	0.021192	1997-06-17
000731	2012	C26	0	0	0	0	0	5.32843e+08	0	5.32843e+08	5.32843e+08	0	0	5.32843e+08	5.32843e+08	4.45369e+09	0.119641	0.119641	0	0	0.119641	0.119641	0	974149	308664	54659.8	0.240138	0.025103	920000	1.13276e+09	3.35507e+08	0.254342	0.0753325	#REF!	0.019375	1997-06-17
000731	2013	C26	0	0	0	0	0	1.10344e+08	0	1.10344e+08	1.10344e+08	0	0	1.10344e+08	1.10344e+08	4.82313e+09	0.0228782	0.0228782	0	0	0.0228782	0.0228782	0	1.10652e+06	337291	58574.4	-0.113529	0.020185	920000	1.03624e+09	167158967	0.214848	0.0346578	#REF!	0.029351	1997-06-17
000731	2014	C26	0	0	0	5.90386e+06	0	1.00586e+08	0	1.0649e+08	1.0649e+08	5.90386e+06	5.90386e+06	1.0649e+08	1.0649e+08	4.52513e+09	0.0235329	0.0235329	0.00130468	0.00130468	0.0235329	0.0235329	0	1.22837e+06	348056	60259.5	-0.173181	0.017756	920000	2.35247e+09	-2.88972e+07	0.519867	-0.00638594	#REF!	0.035528	1997-06-17
000731	2015	C26	0	0	0	5.90386e+06	0	9.35471e+07	4.845e+06	1.04296e+08	1.04296e+08	1.07489e+07	1.07489e+07	1.04296e+08	1.04296e+08	5.08253e+09	0.0205205	0.0205205	0.00211486	0.00211486	0.0205205	0.0205205	0	1.39228e+06	400953	63216.6	-0.176292	0.017121	780000	2.40058e+09	3.12799e+08	0.472319	0.061544	#REF!	0.048424	1997-06-17
000731	2016	C26	0	0		5.90386e+06		7.80797e+07	4.58316e+06	8.85667e+07	8.85667e+07	1.0487e+07	1.0487e+07	8.85667e+07	8.85667e+07	4.74203e+09	0.0186769	0.0186769	0.0022115	0.0022115	0.0186769	0.0186769	0	1.55007e+06	486557	68303.9	-0.396665	0.016947	780000	2.23663e+09	3.02452e+08	0.471661	0.063781	#REF!	0.085603	1997-06-17
000731	2017	C26	0	0		5.90386e+06		3.64413e+07	4.32132e+06	4.66665e+07	4.66665e+07	1.02252e+07	1.02252e+07	4.66665e+07	4.66665e+07	4.37352e+09	0.0106702	0.0106702	0.00233797	0.00233797	0.0106702	0.0106702	0	1.67677e+06	543790	70645.6	0.066638	0.017357	1425000	2.58042e+09	5.53603e+08	0.59001	0.126581	#REF!	0.076919	1997-06-17
000731	2018	C26	0	0		5.90386e+06		3.91197e+07	5.22594e+06	5.02495e+07	5.02495e+07	1.11298e+07	1.11298e+07	5.02495e+07	5.02495e+07	4.14908e+09	0.012111	0.012111	0.00268247	0.00268247	0.012111	0.012111	0	1.82674e+06	551686	73208.4	0.044272	0.018645	1496300	2.36498e+09	4.44283e+08	0.570002	0.10708	#REF!	0.091044	1997-06-17
000731	2019	C26	0	0				4.32983e+07	4.89609e+06	4.81944e+07	4.81944e+07	4.89609e+06	4.89609e+06	4.81944e+07	4.81944e+07	3.82158e+09	0.0126111	0.0126111	0.00128117	0.00128117	0.0126111	0.0126111	0	1.98649e+06	576009	77189.5	0.109553	0.022075	1436400	2.19212e+09	3.73969e+08	0.573616	0.0978571	#REF!	0.078139	1997-06-17
000735	2009	A03	3.22026e+06	0		0	0	2.7107e+08	0	2.7429e+08	2.7107e+08	0	3.22026e+06	2.7107e+08	2.7429e+08	2.45274e+09	0.11183	0.110517	0.00131292	0	0.11183	0.110517	0.00131292	606225	220002	38246	0.020719	0.012365	525000	8.39141e+08	1.43793e+08	0.342123	0.0586253	#REF!	0.124095	1997-06-11
000735	2010	A03	2.40913e+07	0		0	0	4.72567e+08	0	4.96659e+08	4.72567e+08	0	2.40913e+07	4.72567e+08	4.96659e+08	2.91147e+09	0.170587	0.162313	0.00827464	0	0.170587	0.162313	0.00827464	725852	266622	44628.2	0.077793	0.012365	923000	8.07371e+08	6.40712e+07	0.277307	0.0220065	#REF!	0.122009	1997-06-11
000735	2011	A03	7.17585e+07	0		136000000	0	9.0608e+08	0	1.11384e+09	1.04208e+09	136000000	2.07759e+08	1.04208e+09	1.11384e+09	3.62735e+09	0.307066	0.287284	0.0572755	0.0374929	0.307066	0.287284	0.0197826	851591	289848	50748.5	0.251245	0.012365	830500	8.55019e+08	1.14509e+08	0.235714	0.0315682	#REF!	0.114125	1997-06-11
000735	2012	A03	9.58416e+07	0	0	113600000	0	9.18326e+08	0	1.12777e+09	1.03193e+09	113600000	2.09442e+08	1.03193e+09	1.12777e+09	4.36241e+09	0.258519	0.236549	0.0480105	0.0260406	0.258519	0.236549	0.0219699	974149	308664	54659.8	-0.228972	0.013663	1056500	8.0937e+08	-7.24674e+07	0.185533	-0.0166118	#REF!	0.157709	1997-06-11
000735	2013	A03	8.15249e+07	0	0	49038000	0	9.02035e+08	0	1.0326e+09	9.51073e+08	49038000	1.30563e+08	9.51073e+08	1.0326e+09	4.30147e+09	0.240057	0.221104	0.0303531	0.0114003	0.240057	0.221104	0.0189528	1.10652e+06	337291	58574.4	1.03403	0.014307	1073300	6.56436e+08	1.83151e+08	0.152607	0.0425787	#REF!	0.08342	1997-06-11
000735	2014	A03	4.21026e+07	0	0	7.08054e+08	0	1.28616e+08	5.14287e+07	9.30201e+08	8.88099e+08	7.59483e+08	8.01585e+08	8.88099e+08	9.30201e+08	4.25001e+09	0.218871	0.208964	0.188608	0.178702	0.218871	0.208964	0.00990648	1.22837e+06	348056	60259.5	-0.419126	0.014307	1313300	9.58695e+08	-2.1843e+07	0.225575	-0.00513952	#REF!	0.165958	1997-06-11
000735	2015	A03	0	0	0	6.81732e+08	0	9.27164e+07	5.05339e+07	8.24982e+08	8.24982e+08	7.32266e+08	7.32266e+08	8.24982e+08	8.24982e+08	4.5026e+09	0.183223	0.183223	0.162632	0.162632	0.183223	0.183223	0	1.39228e+06	400953	63216.6	-0.274223	0.014591	2032500	1.39661e+09	2.53493e+07	0.310178	0.00562992	#REF!	0.2458	1997-06-11
000735	2016	A03	0	0		6.75223e+08		1.14067e+08	7.71199e+07	8.6641e+08	8.6641e+08	7.52343e+08	7.52343e+08	8.6641e+08	8.6641e+08	6.18466e+09	0.14009	0.14009	0.121647	0.121647	0.14009	0.14009	0	1.55007e+06	486557	68303.9	0.220656	0.030161	5892300	1.64116e+09	2.88814e+08	0.26536	0.0466985	#REF!	0.201064	1997-06-11
000735	2017	A03	88194.1	0	2.33036e+08	5.88833e+08		3.13361e+08	6.85409e+07	9.70823e+08	9.70735e+08	8.9041e+08	8.90499e+08	1.20377e+09	1.20386e+09	6.18219e+09	0.157036	0.157021	0.144043	0.144028	0.19473	0.194716	1.42658e-05	1.67677e+06	543790	70645.6	0.456832	0.032917	2529100	2.03421e+09	3.16663e+08	0.329044	0.0512218	#REF!	0.147618	1997-06-11
000735	2018	A03	106817	0	2.13473e+08	2.31292e+08		1.13106e+09	6.0723e+07	1.42318e+09	1.42307e+09	5.05488e+08	5.05595e+08	1.63654e+09	1.63665e+09	6.31525e+09	0.225356	0.225339	0.0800593	0.0800424	0.259159	0.259142	1.69142e-05	1.82674e+06	551686	73208.4	-0.136267	0.030576	1553500	2.46844e+09	5.69374e+07	0.390869	0.00901585	#REF!	0.193515	1997-06-11
000735	2019	A03	8121.49	0	197014150			1.17495e+09	7.02267e+07	1.24519e+09	1.24518e+09	2.67241e+08	2.67249e+08	1.4422e+09	1.4422e+09	6.54483e+09	0.190255	0.190254	0.0408336	0.0408324	0.220358	0.220356	1.2409e-06	1.98649e+06	576009	77189.5	0.038352	0.030576	1637900	2.60384e+09	-3.81776e+07	0.397846	-0.00583325	#REF!	0.184409	1997-06-11
000738	2009	C37	0	0	0	0	0	6.87795e+06	3.96564e+06	1.08436e+07	1.08436e+07	3.96564e+06	3.96564e+06	1.08436e+07	1.08436e+07	3.74482e+09	0.00289563	0.00289563	0.00105897	0.00105897	0.00289563	0.00289563	0	606225	220002	38246	3.47967	0.17964	105000	1.12505e+09	8.61314e+07	0.300428	0.0230001	#REF!	0.167826	1997-06-26
000738	2010	C37	0	0		0	0	6.08768e+06	3.83222e+06	9.9199e+06	9.9199e+06	3.83222e+06	3.83222e+06	9.9199e+06	9.9199e+06	3.84818e+09	0.00257782	0.00257782	0.000995853	0.000995853	0.00257782	0.00257782	0	725852	266622	44628.2	-0.059225	0.179639	0	1.07042e+09	5.52882e+08	0.278162	0.143674	#REF!	0.138625	1997-06-26
000738	2011	C37	0	0				3.15436e+07	3.87581e+06	3.54195e+07	3.54195e+07	3.87581e+06	3.87581e+06	3.54195e+07	3.54195e+07	4.65313e+09	0.00761196	0.00761196	0.000832947	0.000832947	0.00761196	0.00761196	0	851591	289848	50748.5	0.293421	0.180011	1200000	1.03911e+09	3.46881e+07	0.223314	0.00745478	#REF!	0.12962	1997-06-26
000738	2012	C37	0	0	0	0	0	3.13031e+07	3.73947e+06	3.50426e+07	3.50426e+07	3.73947e+06	3.73947e+06	3.50426e+07	3.50426e+07	4.73579e+09	0.00739953	0.00739953	0.000789621	0.000789621	0.00739953	0.00739953	0	974149	308664	54659.8	0.134111	0.179648	1200000	9.80369e+08	1.99e+08	0.207013	0.0420205	#REF!	0.117307	1997-06-26
000738	2013	C37	0	0	0	0	0	3.12261e+07	3.60314e+06	3.48292e+07	3.48292e+07	3.60314e+06	3.60314e+06	3.48292e+07	3.48292e+07	6.468e+09	0.00538486	0.00538486	0.000557072	0.000557072	0.00538486	0.00538486	0	1.10652e+06	337291	58574.4	0.175899	0.1229	1224000	9.24748e+08	1.33194e+08	0.142973	0.0205928	#REF!	0.109788	1997-06-26
000738	2014	C37	0	0	0	2.0223e+06	0	1.27945e+08	0	1.29967e+08	1.29967e+08	2.0223e+06	2.0223e+06	1.29967e+08	1.29967e+08	6.51408e+09	0.0199517	0.0199517	0.00031045	0.00031045	0.0199517	0.0199517	0	1.22837e+06	348056	60259.5	-0.013875	0.111173	1252600	1.57096e+09	1.38144e+08	0.241164	0.021207	#REF!	0.119152	1997-06-26
000738	2015	C37	0	0	0	2.0223e+06	0	1.05638e+08	0	1.0766e+08	1.0766e+08	2.0223e+06	2.0223e+06	1.0766e+08	1.0766e+08	6.94847e+09	0.0154941	0.0154941	0.000291042	0.000291042	0.0154941	0.0154941	0	1.39228e+06	400953	63216.6	0.008755	0.111175	1280000	1.72512e+09	6.34597e+08	0.248273	0.0913289	#REF!	0.13835	1997-06-26
000738	2016	C37	0	0				1.07264e+08		1.07264e+08	1.07264e+08	0	0	1.07264e+08	1.07264e+08	6.84711e+09	0.0156655	0.0156655	0	0	0.0156655	0.0156655	0	1.55007e+06	486557	68303.9	-0.036376	0.109231	1334000	1.88564e+09	1.86784e+08	0.275392	0.0272793	#REF!	0.169314	1997-06-26
000738	2017	C37	0	0				1.07454e+08		1.07454e+08	1.07454e+08	0	0	1.07454e+08	1.07454e+08	7.17618e+09	0.0149738	0.0149738	0	0	0.0149738	0.0149738	0	1.67677e+06	543790	70645.6	0.019789	0.108975	2022000	1.87274e+09	9.97438e+08	0.260965	0.138993	#REF!	0.154823	1997-06-26
000738	2018	C37	0	0						0	0	0	0	0	0	7.25798e+09	0	0	0	0	0	0	0	1.82674e+06	551686	73208.4	0.075562	0.102419	1964200	2.0632e+09	-3.46009e+08	0.284266	-0.0476729	#REF!	0.1078	1997-06-26
000738	2019	C37	0	0						0	0	0	0	0	0	7.89539e+09	0	0	0	0	0	0	0	1.98649e+06	576009	77189.5	0.126013	0.09798	1941500	2.20421e+09	1.1644e+09	0.279177	0.147478	#REF!	0.101023	1997-06-26
000739	2009	C27	0	0			0	0		0	0	0	0	0	0	1.74969e+09	0	0	0	0	0	0	0	606225	220002	38246	0.093893	0.043703	710000	6.81474e+08	2.08298e+08	0.389483	0.119049	#REF!	0.111598	1997-05-09
000739	2010	C27	2.2886e+06	0		0	0	500000	0	2.7886e+06	500000	0	2.2886e+06	500000	2.7886e+06	1.84457e+09	0.00151179	0.000271065	0.00124072	0	0.00151179	0.000271065	0.00124072	725852	266622	44628.2	0.11195	0.043596	961000	7.1012e+08	1.21046e+08	0.384978	0.0656225	#REF!	0.116196	1997-05-09
000739	2011	C27	1.72103e+06	0			0	500000		2.22103e+06	500000	0	1.72103e+06	500000	2.22103e+06	2.06175e+09	0.00107725	0.000242512	0.000834741	0	0.00107725	0.000242512	0.000834741	851591	289848	50748.5	0.00887	0.043726	1020000	8.24979e+08	1.81738e+08	0.400135	0.0881474	#REF!	0.117818	1997-05-09
000739	2012	C27	1.88048e+06	0	0	0	0	500000	0	2.38048e+06	500000	0	1.88048e+06	500000	2.38048e+06	4.10722e+09	0.000579584	0.000121737	0.000457847	0	0.000579584	0.000121737	0.000457847	974149	308664	54659.8	1.26793	0.045767	1200000	1.44295e+09	3.35901e+08	0.351319	0.0817831	#REF!	0.108006	1997-05-09
000739	2013	C27	1.98118e+06	0	0	0	0	500000	0	2.48118e+06	500000	0	1.98118e+06	500000	2.48118e+06	4.66226e+09	0.000532184	0.000107244	0.00042494	0	0.000532184	0.000107244	0.00042494	1.10652e+06	337291	58574.4	0.107814	0.05783	1900000	1.44687e+09	1.90446e+08	0.310336	0.0408484	#REF!	0.115646	1997-05-09
000739	2014	C27	1.927e+06	0	0	0	0	495940	0	2.42294e+06	495940	0	1.927e+06	495940	2.42294e+06	5.06181e+09	0.000478671	9.79769e-05	0.000380694	0	0.000478671	9.79769e-05	0.000380694	1.22837e+06	348056	60259.5	0.09791	0.073732	1900000	1.7996e+09	7.86638e+08	0.355524	0.155406	#REF!	0.119027	1997-05-09
000739	2015	C27	0	0	0	0	0	2.95719e+07	0	2.95719e+07	2.95719e+07	0	0	2.95719e+07	2.95719e+07	5.39494e+09	0.00548141	0.00548141	0	0	0.00548141	0.00548141	0	1.39228e+06	400953	63216.6	0.024849	0.078337	1900000	1.95057e+09	4.41162e+08	0.361556	0.0817733	#REF!	0.150557	1997-05-09
000739	2016	C27	0	0				3.20105e+07		3.20105e+07	3.20105e+07	0	0	3.20105e+07	3.20105e+07	5.61896e+09	0.00569687	0.00569687	0	0	0.00569687	0.00569687	0	1.55007e+06	486557	68303.9	0.100105	0.078481	2450000	2.15886e+09	1.8042e+08	0.384211	0.0321091	#REF!	0.137374	1997-05-09
000739	2017	C27	4.18026e+06	0				3.60182e+07		4.01984e+07	3.60182e+07	0	4.18026e+06	3.60182e+07	4.01984e+07	5.69112e+09	0.00706335	0.00632883	0.000734523	0	0.00706335	0.00632883	0.000734523	1.67677e+06	543790	70645.6	0.163358	0.093225	2367000	2.12054e+09	2.09799e+08	0.372604	0.0368643	#REF!	0.132389	1997-05-09
000739	2018	C27	0	0				1.00872e+08		1.00872e+08	1.00872e+08	0	0	1.00872e+08	1.00872e+08	5.75077e+09	0.0175406	0.0175406	0	0	0.0175406	0.0175406	0	1.82674e+06	551686	73208.4	0.148536	0.100792	2550000	1.97168e+09	8.32692e+08	0.342855	0.144797	#REF!	0.072316	1997-05-09
000739	2019	C27	4.63858e+08	0				1.22215e+08		5.86073e+08	1.22215e+08	0	4.63858e+08	1.22215e+08	5.86073e+08	6.52259e+09	0.0898529	0.0187371	0.0711157	0	0.0898529	0.0187371	0.0711157	1.98649e+06	576009	77189.5	0.130844	0.101657	2800000	1.89897e+09	1.36007e+09	0.291138	0.208516	#REF!	0.063533	1997-05-09
000753	2009	G58	0	0				1.66236e+08	1.81012e+06	1.68047e+08	1.68047e+08	1.81012e+06	1.81012e+06	1.68047e+08	1.68047e+08	1.25579e+09	0.133817	0.133817	0.00144142	0.00144142	0.133817	0.133817	0	606225	220002	38246	0.657441	0.048028	1280500	1.85047e+08	2.54927e+07	0.147355	0.0203001	#REF!	0.031621	1997-06-26
000753	2010	F51	0	0				1.76529e+08	0	1.76529e+08	1.76529e+08	0	0	1.76529e+08	1.76529e+08	1.67502e+09	0.105389	0.105389	0	0	0.105389	0.105389	0	725852	266622	44628.2	0.337241	0.048006	1530000	2.40684e+08	-1.73168e+08	0.14369	-0.103382	#REF!	0.035459	1997-06-26
000753	2011	F51	0	0				1.86436e+08	0	1.86436e+08	1.86436e+08	0	0	1.86436e+08	1.86436e+08	2.21203e+09	0.0842827	0.0842827	0	0	0.0842827	0.0842827	0	851591	289848	50748.5	0.333329	0.048256	1530000	2.5632e+08	3.71487e+07	0.115875	0.0167939	#REF!	0.030475	1997-06-26
000753	2012	F52	0	0	0	0	0	1.95463e+08	0	1.95463e+08	1.95463e+08	0	0	1.95463e+08	1.95463e+08	2.89205e+09	0.0675863	0.0675863	0	0	0.0675863	0.0675863	0	974149	308664	54659.8	0.233267	0.048017	1530000	2.5111e+08	-3.31775e+08	0.0868277	-0.11472	#REF!	0.027876	1997-06-26
000753	2013	F52	0	0	0	0	0	6.6205e+07	0	6.6205e+07	6.6205e+07	0	0	6.6205e+07	6.6205e+07	3.42657e+09	0.0193211	0.0193211	0	0	0.0193211	0.0193211	0	1.10652e+06	337291	58574.4	0.123281	0.042874	1530000	2.3874e+08	3.26711e+07	0.0696732	0.00953465	#REF!	0.02755	1997-06-26
000753	2014	F52	0	0	0	38000000	0	2.49139e+07	0	6.29139e+07	6.29139e+07	38000000	38000000	6.29139e+07	6.29139e+07	4.01588e+09	0.0156663	0.0156663	0.00946243	0.00946243	0.0156663	0.0156663	0	1.22837e+06	348056	60259.5	0.107181	0.05386	1173300	2.49404e+08	-4.60294e+08	0.0621045	-0.114618	#REF!	0.028436	1997-06-26
000753	2015	F52	0	0	0	38000000	0	2.46074e+07	0	6.26074e+07	6.26074e+07	38000000	38000000	6.26074e+07	6.26074e+07	3.82215e+09	0.0163801	0.0163801	0.00994204	0.00994204	0.0163801	0.0163801	0	1.39228e+06	400953	63216.6	-0.078443	0.05337	927600	2.91386e+08	2.16557e+07	0.0762362	0.00566585	#REF!	0.032943	1997-06-26
[truncated: 7,231 more rows]

## Sheet: Sheet2
证券代码	会计期间	industry1	交易性金融资产	衍生金融资产	发放贷款及垫款净额	可供出售金融资产净额	持有至到期投资净额	长期股权投资净额	投资性房地产净额	total2	chang2	CHANG1	TOTAL1	chang	total	资产总计	Tfinance2	Cfinance2	Tfinance1	Cfinance1	Tfinance	Cfinance	Sfinance	iv2	iv1	iv0	营运资金	息税前利润	营业收入	留存收益		流动负债合计			负债合计	growth	H5	pay	固定资产净额	经营活动产生的现金流量净额	expend	cf	age	MANAPEAR	上市日期
[truncated: 8,547 more rows]

[truncated: 5 more sheets: Sheet3, Sheet4, Sheet5, Sheet6, Sheet7]
